# Supplementary material for: Molecular probes of spike ectodomain and its subdomains for SARS-CoV-2 variants, Alpha through Omicron
Source: PLoS One. 2022 May 24;17(5):e0268767. doi: 10.1371/journal.pone.0268767 (PMC9129042; doi:10.1371/journal.pone.0268767)
Supplement: S1 Dataset — (XLSX) [file pone.0268767.s010.xlsx]

## Sheet: Fig3C dataset
S1 Dataset. Individual BLI measurements of the SARS-CoV-2 variant probes for biotinylation level, ACE2 binding, and antibodies binding.
Fig 3C raw data for S2P probes binding to streptavidin biosensor and to ACE2 receptor
	Load 1	Load 2	Load 3	Average load	Load standard deviation		ACE2 Response 1	ACE2 Response 2	ACE2 Response 3	Average response	Response standard deviation
WA-1 S2P	0.6223	0.6084	0.6017	0.6108	0.0105076		0.2387	0.224	0.2687	0.2438	0.0227822
D614G S2P	0.7313	0.7597	0.7299	0.7403	0.0168155		0.1722	0.1652	0.1601	0.165833	0.00607481
B.1.1.7 S2P	0.5816	0.452	0.5746	0.536067	0.072888		0.1874	0.2208	0.2562	0.221467	0.0344048
B.1.351 S2P	0.6508	0.6329	0.6278	0.637167	0.012079		0.0571	0.0348	0.109	0.0669667	0.0380713
P.1 S2P	0.4824	0.4452	0.4911	0.4729	0.0243801		0.3648	0.3193	0.3835	0.355867	0.0330191
B.1.429 S2P	0.5158	0.5352	0.5287	0.526567	0.00987438		0.1619	0.1705	0.1775	0.169967	0.00781366
B.1.526-S477N S2P	0.8115	0.8026	0.6491	0.7544	0.091301		0.0213	0.0384	0.0659	0.0418667	0.0225012
B.1.526-E484K S2P	0.7562	0.7669	0.7677	0.7636	0.00642106		0.0667	0.1145	0.1068	0.096	0.025665
B.1.617 S2P	0.331	0.3163	0.3202	0.3225	0.00761512		0.1137	0.1735	0.1795	0.155567	0.0363815
B.1.617-G142D-Q1071H-H1101D S2P	0.4415	0.4214	0.4262	0.4297	0.0104971		0.1323	0.1267	0.1815	0.146833	0.0301525
B.1.617.1 S2P	0.7361	0.6689	0.7687	0.724567	0.0508898		0.0765	0.0153	0.111	0.0676	0.0484668
B.1.617.2 S2P	0.4523	0.4602	0.3946	0.4357	0.0358121		0.1723	0.2338	0.2187	0.208267	0.03205
AY.1 S2P	0.6463	0.6753	0.6575	0.6597	0.0146246		0.0182	0.0597	0.0663	0.0480667	0.026075
B.1.618 S2P	0.4078	0.4064	0.3887	0.400967	0.0106463		0.1702	0.2002	0.2217	0.197367	0.0258666
C.37 S2P	0.4817	0.4918	0.4502	0.474567	0.021698		0.1529	0.1623	0.1278	0.147667	0.0178355
B.1.621 S2P	0.4832	0.4663	0.5069	0.485467	0.0203947		0.1953	0.1832	0.2258	0.201433	0.0219523
B.1.1.529 S2P	0.5678	0.5205	0.566	0.551433	0.0268042		0.0354	0.0125	0.0342	0.0273667	0.0128889

## Sheet: Fig3D dataset
S1 Dataset. Individual BLI measurements of the SARS-CoV-2 variant probes for biotinylation level, ACE2 binding, and antibodies binding.
Fig 3D raw data for S2P probes binding to antibodies
	Load
WA-1 S2P	0.3549	0.5481	0.5759	0.5961	0.6046	0.5657	0.455	0.5613	0.5674	0.5681	0.6349	0.4138	0.548	0.5266	0.6197
WA-1 S2P	0.5121	0.5289	0.6073	0.5829	0.5663	0.6408	0.4708	0.5688	0.5814	0.5685	0.5827	0.4138	0.548	0.5266	0.6197
WA-1 S2P	0.5265	0.5458	0.6022	0.6001	0.6099	0.5829	0.4961	0.5737	0.5785	0.5542	0.6036	0.4138	0.548	0.5266	0.6197
	Response
	CR3022	S652-109	A19-46.1	A23-58.1	A19-61.1	B1-182.1	S652-118 IgG	5-7	2-51	5-24	S562-112	1%BSA for CR3022, S652-109, and S652-118 measurements	1%BSA for A19-46.1, A23-58.1 and A19-61.1 measurements	1%BSA for5-7, 2-51, and 5-24 measurements	1%BSA for B1-182.1 and S562-112 measurements
WA-1 S2P	0.1397	0.1379	0.3269	0.3824	0.4986	0.3447	0.1935	0.3138	0.3376	0.3909	0.1365	-0.0244	0.004	0.0029	-0.0301
WA-1 S2P	0.2231	0.1478	0.3727	0.3815	0.4766	0.3765	0.1773	0.3528	0.3495	0.3921	0.1454	-0.0244	0.004	0.0029	-0.0301
WA-1 S2P	0.2526	0.1574	0.3804	0.3893	0.5029	0.3399	0.2324	0.359	0.3478	0.3953	0.1513	-0.0244	0.004	0.0029	-0.0301
	Response/Load
	CR3022	S652-109	A19-46.1	A23-58.1	A19-61.1	B1-182.1	S652-118 IgG	5-7	2-51	5-24	S562-112	1%BSA for CR3022, S652-109, and S652-118 measurements	1%BSA for A19-46.1, A23-58.1 and A19-61.1 measurements	1%BSA for5-7, 2-51, and 5-24 measurements	1%BSA for B1-182.1 and S562-112 measurements
WA-1 S2P	0.393632	0.251596	0.567633	0.641503	0.824677	0.609334	0.425275	0.559059	0.594995	0.688083	0.214994	-0.0589657	0.00729927	0.00550703	-0.0485719
WA-1 S2P	0.435657	0.279448	0.6137	0.654486	0.841603	0.587547	0.376593	0.620253	0.601135	0.68971	0.249528	-0.0589657	0.00729927	0.00550703	-0.0485719
WA-1 S2P	0.479772	0.288384	0.631684	0.648725	0.824561	0.583119	0.468454	0.625763	0.60121	0.71328	0.250663	-0.0589657	0.00729927	0.00550703	-0.0485719
	Normalized Response/Load
	CR3022	S652-109	A19-46.1	A23-58.1	A19-61.1	B1-182.1	S652-118 IgG	5-7	2-51	5-24	S562-112
WA-1 S2P	0.452598	0.310562	0.560334	0.634204	0.817378	0.657905	0.48424	0.553552	0.589488	0.682576	0.263566
WA-1 S2P	0.494623	0.338414	0.606401	0.647187	0.834304	0.636119	0.435559	0.614746	0.595628	0.684203	0.2981
WA-1 S2P	0.538738	0.34735	0.624385	0.641426	0.817262	0.631691	0.52742	0.620256	0.595703	0.707773	0.299235
	Average normalized reponse
	CR3022	S652-109	A19-46.1	A23-58.1	A19-61.1	B1-182.1	S652-118 IgG	5-7	2-51	5-24	S562-112
WA-1 S2P	0.495319	0.332108	0.59704	0.640939	0.822981	0.641905	0.482406	0.596185	0.593606	0.691517	0.286967
	Load
D614G S2P	1.0133	0.9157	0.8088	0.7888	0.8066	0.8301	1.0151	0.7706	0.6075	0.7267	0.8406	0.9057	0.7103	0.6386	0.8425
D614G S2P	0.9183	0.9558	0.7967	0.8061	0.7992	0.8361	0.9645	0.7415	0.6983	0.6871	0.8627	0.9057	0.7103	0.6386	0.8425
D614G S2P	0.9496	0.9367	0.8338	0.7794	0.8173	0.8356	0.927	0.7483	0.6711	0.7244	0.8425	0.9057	0.7103	0.6386	0.8425
	Response
	CR3022	S652-109	A19-46.1	A23-58.1	A19-61.1	B1-182.1	S652-118 IgG	5-7	2-51	5-24	S562-112	1%BSA for CR3022, S652-109, and S652-118 measurements	1%BSA for A19-46.1, A23-58.1 and A19-61.1 measurements	1%BSA for5-7, 2-51, and 5-24 measurements	1%BSA for B1-182.1 and S562-112 measurements
D614G S2P	0.1357	0.0556	0.3737	0.2397	0.4802	0.1372	0.1818	0.3645	0.3736	0.5024	-0.1508	-0.0032	-0.0068	-0.0102	-0.1838
D614G S2P	0.1383	0.0577	0.4012	0.2571	0.4662	0.1002	0.1769	0.3952	0.4289	0.4503	-0.0775	-0.0032	-0.0068	-0.0102	-0.1838
D614G S2P	0.1445	0.0529	0.4292	0.2475	0.4849	0.1274	0.1676	0.3827	0.4128	0.4854	-0.0568	-0.0032	-0.0068	-0.0102	-0.1838
	Response/Load
	CR3022	S652-109	A19-46.1	A23-58.1	A19-61.1	B1-182.1	S652-118 IgG	5-7	2-51	5-24	S562-112	1%BSA for CR3022, S652-109, and S652-118 measurements	1%BSA for A19-46.1, A23-58.1 and A19-61.1 measurements	1%BSA for5-7, 2-51, and 5-24 measurements	1%BSA for B1-182.1 and S562-112 measurements
D614G S2P	0.133919	0.0607186	0.462043	0.303879	0.595338	0.165281	0.179096	0.473008	0.614979	0.691344	-0.179396	-0.00353318	-0.00957342	-0.0159724	-0.21816
D614G S2P	0.150604	0.0603683	0.503577	0.318943	0.583333	0.119842	0.183411	0.532974	0.614206	0.655363	-0.0898342	-0.00353318	-0.00957342	-0.0159724	-0.21816
D614G S2P	0.152169	0.0564749	0.514752	0.317552	0.593295	0.152465	0.180798	0.511426	0.61511	0.670072	-0.0674184	-0.00353318	-0.00957342	-0.0159724	-0.21816
	Normalized Response/Load
	CR3022	S652-109	A19-46.1	A23-58.1	A19-61.1	B1-182.1	S652-118 IgG	5-7	2-51	5-24	S562-112
D614G S2P	0.137452	0.0642518	0.471616	0.313453	0.604912	0.383442	0.182629	0.48898	0.630952	0.707317	0.0387646
D614G S2P	0.154138	0.0639015	0.513151	0.328516	0.592907	0.338002	0.186944	0.548946	0.630178	0.671336	0.128326
D614G S2P	0.155703	0.060008	0.524325	0.327125	0.602868	0.370626	0.184331	0.527398	0.631082	0.686044	0.150742
	Average normalized reponse
	CR3022	S652-109	A19-46.1	A23-58.1	A19-61.1	B1-182.1	S652-118 IgG	5-7	2-51	5-24	S562-112
D614G S2P	0.149097	0.0627204	0.503031	0.323032	0.600229	0.364023	0.184635	0.521775	0.630737	0.688232	0.105944
	Load
B.1.1.7 S2P	0.791	0.8145	0.6224	0.6145	0.7058	0.6536	0.7273	0.5528	0.5758	0.5856	0.7238	0.8143	0.6039	0.521	0.6438
B.1.1.7 S2P	0.7784	0.7513	0.6202	0.6104	0.6342	0.6538	0.7643	0.5323	0.5432	0.5419	0.6613	0.8143	0.6039	0.521	0.6438
B.1.1.7 S2P	0.7253	0.7617	0.6079	0.5988	0.6434	0.6634	0.7444	0.5666	0.4421	0.5384	0.5077	0.8143	0.6039	0.521	0.6438
	Response
	CR3022	S652-109	A19-46.1	A23-58.1	A19-61.1	B1-182.1	S652-118 IgG	5-7	2-51	5-24	S562-112	1%BSA for CR3022, S652-109, and S652-118 measurements	1%BSA for A19-46.1, A23-58.1 and A19-61.1 measurements	1%BSA for5-7, 2-51, and 5-24 measurements	1%BSA for B1-182.1 and S562-112 measurements
B.1.1.7 S2P	0.1157	0.0711	0.394	0.2249	0.476	0.1476	0.1232	0.1944	-0.0275	0.4317	-0.0799	0.0004	0.0002	-0.0146	-0.0139
B.1.1.7 S2P	0.132	0.0591	0.408	0.2257	0.4045	0.1841	0.1321	0.1915	-0.0171	0.3778	-0.0443	0.0004	0.0002	-0.0146	-0.0139
B.1.1.7 S2P	0.1181	0.0607	0.4107	0.2219	0.4069	0.1909	0.1239	0.2054	0.0134	0.3813	0.031	0.0004	0.0002	-0.0146	-0.0139
	Response/Load
	CR3022	S652-109	A19-46.1	A23-58.1	A19-61.1	B1-182.1	S652-118 IgG	5-7	2-51	5-24	S562-112	1%BSA for CR3022, S652-109, and S652-118 measurements	1%BSA for A19-46.1, A23-58.1 and A19-61.1 measurements	1%BSA for5-7, 2-51, and 5-24 measurements	1%BSA for B1-182.1 and S562-112 measurements
B.1.1.7 S2P	0.146271	0.0872928	0.633033	0.365989	0.674412	0.225826	0.169394	0.351664	-0.0477596	0.737193	-0.11039	0.000491219	0.000331181	-0.028023	-0.0215906
B.1.1.7 S2P	0.169579	0.0786636	0.657852	0.369758	0.637811	0.281585	0.172838	0.35976	-0.0314801	0.697177	-0.0669893	0.000491219	0.000331181	-0.028023	-0.0215906
B.1.1.7 S2P	0.162829	0.0796902	0.675605	0.370574	0.632422	0.28776	0.166443	0.362513	0.0303099	0.70821	0.0610597	0.000491219	0.000331181	-0.028023	-0.0215906
	Normalized Response/Load
	CR3022	S652-109	A19-46.1	A23-58.1	A19-61.1	B1-182.1	S652-118 IgG	5-7	2-51	5-24	S562-112
B.1.1.7 S2P	0.145779	0.0868016	0.632702	0.365657	0.674081	0.247417	0.168902	0.379687	-0.0197366	0.765216	-0.0887991
B.1.1.7 S2P	0.169087	0.0781724	0.657521	0.369426	0.63748	0.303175	0.172347	0.387783	-0.00345709	0.7252	-0.0453987
B.1.1.7 S2P	0.162338	0.0791989	0.675273	0.370243	0.63209	0.309351	0.165952	0.390536	0.0583329	0.736233	0.0826502
	Average normalized reponse
	CR3022	S652-109	A19-46.1	A23-58.1	A19-61.1	B1-182.1	S652-118 IgG	5-7	2-51	5-24	S562-112
B.1.1.7 S2P	0.159068	0.081391	0.655166	0.368442	0.647884	0.286647	0.169067	0.386002	0.0117131	0.742216	-0.0171825
	Load
B.1.351 S2P	0.7046	0.7195	0.5652	0.5992	0.5382	0.6267	0.8317	0.5346	0.448	0.4687	0.6271	0.6842	0.6068	0.4985	0.573
B.1.351 S2P	0.6907	0.9873	0.542	0.5587	0.5859	0.5836	0.7637	0.1069	0.4634	0.4349	0.5966	0.6842	0.6068	0.4985	0.573
B.1.351 S2P	0.8216	0.6784	0.5261	0.5715	0.558	0.5998	0.9066	0.4625	0.5015	0.4405	0.5609	0.6842	0.6068	0.4985	0.573
	Response
	CR3022	S652-109	A19-46.1	A23-58.1	A19-61.1	B1-182.1	S652-118 IgG	5-7	2-51	5-24	S562-112	1%BSA for CR3022, S652-109, and S652-118 measurements	1%BSA for A19-46.1, A23-58.1 and A19-61.1 measurements	1%BSA for5-7, 2-51, and 5-24 measurements	1%BSA for B1-182.1 and S562-112 measurements
B.1.351 S2P	0.0684	0.0387	0.3375	0.1569	0.3457	0.1223	0.1128	0.1456	-0.0297	-0.0088	-0.1289	0.0026	-0.0015	-0.0125	-0.014
B.1.351 S2P	0.0772	0.0563	0.3362	0.1294	0.3858	0.1125	0.0995	0.0259	-0.0216	-0.0061	-0.0551	0.0026	-0.0015	-0.0125	-0.014
B.1.351 S2P	0.0937	0.0361	0.3171	0.1398	0.3567	0.1395	0.1069	0.1433	-0.0055	-0.0062	0.1158	0.0026	-0.0015	-0.0125	-0.014
	Response/Load
	CR3022	S652-109	A19-46.1	A23-58.1	A19-61.1	B1-182.1	S652-118 IgG	5-7	2-51	5-24	S562-112	1%BSA for CR3022, S652-109, and S652-118 measurements	1%BSA for A19-46.1, A23-58.1 and A19-61.1 measurements	1%BSA for5-7, 2-51, and 5-24 measurements	1%BSA for B1-182.1 and S562-112 measurements
B.1.351 S2P	0.0970764	0.0537874	0.597134	0.261849	0.642326	0.195149	0.135626	0.272353	-0.0662946	-0.0187753	-0.205549	0.00380006	-0.00247198	-0.0250752	-0.0244328
B.1.351 S2P	0.111771	0.0570242	0.620295	0.231609	0.658474	0.192769	0.130287	0.242283	-0.046612	-0.0140262	-0.0923567	0.00380006	-0.00247198	-0.0250752	-0.0244328
B.1.351 S2P	0.114046	0.0532134	0.602737	0.244619	0.639247	0.232578	0.117913	0.309838	-0.0109671	-0.0140749	0.206454	0.00380006	-0.00247198	-0.0250752	-0.0244328
	Normalized Response/Load
	CR3022	S652-109	A19-46.1	A23-58.1	A19-61.1	B1-182.1	S652-118 IgG	5-7	2-51	5-24	S562-112
B.1.351 S2P	0.0932763	0.0499873	0.599606	0.264321	0.644798	0.219582	0.131826	0.297428	-0.0412194	0.00629989	-0.181117
B.1.351 S2P	0.107971	0.0532241	0.622767	0.234081	0.660946	0.217202	0.126487	0.267358	-0.0215368	0.011049	-0.0679239
B.1.351 S2P	0.110246	0.0494134	0.605209	0.247091	0.641719	0.25701	0.114113	0.334913	0.0141081	0.0110003	0.230887
	Average normalized reponse
	CR3022	S652-109	A19-46.1	A23-58.1	A19-61.1	B1-182.1	S652-118 IgG	5-7	2-51	5-24	S562-112
B.1.351 S2P	0.103831	0.0508749	0.609194	0.248498	0.649155	0.231265	0.124142	0.2999	-0.016216	0.00944974	-0.00605123
	Load
P.1 S2P	0.7278	0.73	0.6499	0.6205	0.7082	0.6659	0.7188	0.616	0.5609	0.6873	0.6735	0.577	0.6594	0.6047	0.7987
P.1 S2P	0.6311	0.7091	0.6433	0.6569	0.5586	0.6861	0.6782	0.6203	0.6217	0.6198	0.6546	0.577	0.6594	0.6047	0.7987
P.1 S2P	0.724	0.6818	0.6434	0.665	0.6657	0.6847	0.7218	0.6032	0.3776	0.5916	0.6712	0.577	0.6594	0.6047	0.7987
	Response
	CR3022	S652-109	A19-46.1	A23-58.1	A19-61.1	B1-182.1	S652-118 IgG	5-7	2-51	5-24	S562-112	1%BSA for CR3022, S652-109, and S652-118 measurements	1%BSA for A19-46.1, A23-58.1 and A19-61.1 measurements	1%BSA for5-7, 2-51, and 5-24 measurements	1%BSA for B1-182.1 and S562-112 measurements
P.1 S2P	0.4676	0.2913	0.3791	0.3833	0.5486	0.3904	0.467	0.2019	0.3797	0.4849	0.3122	-0.0021	0.0021	-0.0037	-0.0057
P.1 S2P	0.4281	0.2748	0.395	0.389	0.4185	0.3887	0.4269	0.215	0.3915	0.4625	0.2768	-0.0021	0.0021	-0.0037	-0.0057
P.1 S2P	0.4805	0.2642	0.4036	0.4	0.4776	0.3952	0.4488	0.2129	0.2516	0.4467	0.3146	-0.0021	0.0021	-0.0037	-0.0057
	Response/Load
	CR3022	S652-109	A19-46.1	A23-58.1	A19-61.1	B1-182.1	S652-118 IgG	5-7	2-51	5-24	S562-112	1%BSA for CR3022, S652-109, and S652-118 measurements	1%BSA for A19-46.1, A23-58.1 and A19-61.1 measurements	1%BSA for5-7, 2-51, and 5-24 measurements	1%BSA for B1-182.1 and S562-112 measurements
P.1 S2P	0.642484	0.399041	0.583321	0.617728	0.77464	0.586274	0.649694	0.32776	0.676948	0.705514	0.463549	-0.00363951	0.00318471	-0.00611874	-0.0071366
P.1 S2P	0.678339	0.387533	0.614021	0.592175	0.749194	0.566535	0.62946	0.346606	0.629725	0.746208	0.422854	-0.00363951	0.00318471	-0.00611874	-0.0071366
P.1 S2P	0.663674	0.387504	0.627293	0.601504	0.71744	0.577187	0.621779	0.352951	0.666314	0.755071	0.468713	-0.00363951	0.00318471	-0.00611874	-0.0071366
	Normalized Response/Load
	CR3022	S652-109	A19-46.1	A23-58.1	A19-61.1	B1-182.1	S652-118 IgG	5-7	2-51	5-24	S562-112
P.1 S2P	0.646124	0.402681	0.580136	0.614543	0.771455	0.593411	0.653333	0.333878	0.683066	0.711633	0.470685
P.1 S2P	0.681979	0.391173	0.610837	0.588991	0.74601	0.573672	0.6331	0.352725	0.635844	0.752327	0.42999
P.1 S2P	0.667314	0.391143	0.624108	0.598319	0.714256	0.584324	0.625418	0.35907	0.672432	0.76119	0.475849
	Average normalized reponse
	CR3022	S652-109	A19-46.1	A23-58.1	A19-61.1	B1-182.1	S652-118 IgG	5-7	2-51	5-24	S562-112
P.1 S2P	0.665139	0.394999	0.605027	0.600618	0.743907	0.583802	0.637284	0.348558	0.663781	0.741717	0.458842
	Load
B.1.429 S2P	0.6515	0.6238	0.4985	0.513	0.648	0.5337	0.6385	0.4284	0.4102	0.567	0.5498	0.643	0.4681	0.3698	0.5367
B.1.429 S2P	0.6457	0.6494	0.493	0.6536	0.5337	0.7139	0.6135	0.4614	0.4454	0.4428	0.5329	0.643	0.4681	0.3698	0.5367
B.1.429 S2P	0.6318	0.6269	0.5714	0.482	0.5903	0.5207	0.6154	0.5264	0.4243	0.5347	0.6093	0.643	0.4681	0.3698	0.5367
	Response
	CR3022	S652-109	A19-46.1	A23-58.1	A19-61.1	B1-182.1	S652-118 IgG	5-7	2-51	5-24	S562-112	1%BSA for CR3022, S652-109, and S652-118 measurements	1%BSA for A19-46.1, A23-58.1 and A19-61.1 measurements	1%BSA for5-7, 2-51, and 5-24 measurements	1%BSA for B1-182.1 and S562-112 measurements
B.1.429 S2P	0.083	0.0451	-0.0104	0.2138	0.4396	0.1544	0.0878	0.1853	0.1619	0.2713	-0.0387	0.0019	-0.0023	-0.0125	-0.0046
B.1.429 S2P	0.0908	0.0532	-0.0084	0.3065	0.3508	0.295	0.0869	0.2142	0.1912	0.2323	-0.0036	0.0019	-0.0023	-0.0125	-0.0046
B.1.429 S2P	0.0908	0.042	0.0067	0.1962	0.3968	0.1719	0.0792	0.2374	0.1767	0.2715	0.1117	0.0019	-0.0023	-0.0125	-0.0046
	Response/Load
	CR3022	S652-109	A19-46.1	A23-58.1	A19-61.1	B1-182.1	S652-118 IgG	5-7	2-51	5-24	S562-112	1%BSA for CR3022, S652-109, and S652-118 measurements	1%BSA for A19-46.1, A23-58.1 and A19-61.1 measurements	1%BSA for5-7, 2-51, and 5-24 measurements	1%BSA for B1-182.1 and S562-112 measurements
B.1.429 S2P	0.127398	0.0722988	-0.0208626	0.416764	0.678395	0.289301	0.13751	0.43254	0.394686	0.478483	-0.0703892	0.0029549	-0.00491348	-0.0338021	-0.0085709
B.1.429 S2P	0.140623	0.0819218	-0.0170385	0.468941	0.657298	0.413223	0.141646	0.464239	0.429277	0.524616	-0.00675549	0.0029549	-0.00491348	-0.0338021	-0.0085709
B.1.429 S2P	0.143716	0.0669963	0.0117256	0.407054	0.672201	0.330133	0.128697	0.450988	0.416451	0.507761	0.183325	0.0029549	-0.00491348	-0.0338021	-0.0085709
	Normalized Response/Load
	CR3022	S652-109	A19-46.1	A23-58.1	A19-61.1	B1-182.1	S652-118 IgG	5-7	2-51	5-24	S562-112
B.1.429 S2P	0.124443	0.0693439	-0.0159491	0.421678	0.683309	0.297872	0.134555	0.466342	0.428488	0.512285	-0.0618183
B.1.429 S2P	0.137668	0.0789669	-0.0121251	0.473855	0.662212	0.421794	0.138691	0.498041	0.463079	0.558418	0.00181541
B.1.429 S2P	0.140761	0.0640414	0.0166391	0.411967	0.677114	0.338703	0.125742	0.48479	0.450253	0.541563	0.191896
	Average normalized reponse
	CR3022	S652-109	A19-46.1	A23-58.1	A19-61.1	B1-182.1	S652-118 IgG	5-7	2-51	5-24	S562-112
B.1.429 S2P	0.134291	0.0707841	-0.0038117	0.435833	0.674211	0.35279	0.132996	0.483058	0.447273	0.537422	0.0439644
	Load
B.1.526-S477N S2P	0.7449	0.7742	0.6456	0.6349	0.6837	0.6616	0.7293	0.3869	0.5427	0.5208	0.6959	0.7432	0.6468	0.5544	0.6751
B.1.526-S477N S2P	0.7841	0.745	0.5564	0.636	0.6253	0.6579	0.7194	0.5369	0.359	0.5523	0.6047	0.7432	0.6468	0.5544	0.6751
B.1.526-S477N S2P	0.7492	0.7956	0.6344	0.6257	0.6499	0.6636	0.7082	0.5475	0.4625	0.5603	0.679	0.7432	0.6468	0.5544	0.6751
	Response
	CR3022	S652-109	A19-46.1	A23-58.1	A19-61.1	B1-182.1	S652-118 IgG	5-7	2-51	5-24	S562-112	1%BSA for CR3022, S652-109, and S652-118 measurements	1%BSA for A19-46.1, A23-58.1 and A19-61.1 measurements	1%BSA for5-7, 2-51, and 5-24 measurements	1%BSA for B1-182.1 and S562-112 measurements
B.1.526-S477N S2P	0.0239	0.0135	0.3488	0.2171	0.4857	0.1712	0.0429	0.1373	0.3561	0.4017	-0.1201	0.0046	0.0018	-0.0049	-0.0057
B.1.526-S477N S2P	0.0421	0.0197	0.3339	0.2178	0.4135	0.1833	0.0412	0.1629	0.2304	0.417	-0.104	0.0046	0.0018	-0.0049	-0.0057
B.1.526-S477N S2P	0.0383	0.0229	0.4218	0.2147	0.5139	0.1849	0.0355	0.2074	0.3042	0.4191	0.0159	0.0046	0.0018	-0.0049	-0.0057
	Response/Load
	CR3022	S652-109	A19-46.1	A23-58.1	A19-61.1	B1-182.1	S652-118 IgG	5-7	2-51	5-24	S562-112	1%BSA for CR3022, S652-109, and S652-118 measurements	1%BSA for A19-46.1, A23-58.1 and A19-61.1 measurements	1%BSA for5-7, 2-51, and 5-24 measurements	1%BSA for B1-182.1 and S562-112 measurements
B.1.526-S477N S2P	0.0320848	0.0174374	0.540273	0.341944	0.710399	0.258767	0.0588235	0.354872	0.656164	0.771313	-0.172582	0.00618945	0.00278293	-0.00883838	-0.00844319
B.1.526-S477N S2P	0.0536921	0.026443	0.600108	0.342453	0.661283	0.278614	0.0572699	0.303408	0.641783	0.755024	-0.171986	0.00618945	0.00278293	-0.00883838	-0.00844319
B.1.526-S477N S2P	0.0511212	0.0287833	0.66488	0.343136	0.790737	0.278632	0.0501271	0.378813	0.65773	0.747992	0.0234168	0.00618945	0.00278293	-0.00883838	-0.00844319
	Normalized Response/Load
	CR3022	S652-109	A19-46.1	A23-58.1	A19-61.1	B1-182.1	S652-118 IgG	5-7	2-51	5-24	S562-112
B.1.526-S477N S2P	0.0258954	0.0112479	0.53749	0.339161	0.707616	0.26721	0.0526341	0.36371	0.665002	0.780152	-0.164139
B.1.526-S477N S2P	0.0475027	0.0202535	0.597325	0.33967	0.6585	0.287057	0.0510805	0.312247	0.650621	0.763863	-0.163543
B.1.526-S477N S2P	0.0449317	0.0225939	0.662097	0.340353	0.787954	0.287075	0.0439376	0.387651	0.666568	0.756831	0.03186
	Average normalized reponse
	CR3022	S652-109	A19-46.1	A23-58.1	A19-61.1	B1-182.1	S652-118 IgG	5-7	2-51	5-24	S562-112
B.1.526-S477N S2P	0.0394433	0.0180318	0.598971	0.339728	0.718023	0.280447	0.0492174	0.354536	0.66073	0.766948	-0.0986073
	Load
1.B.1.526-E484K S2P	0.7809	0.7446	0.7036	0.6842	0.6781	0.7191	0.7296	0.707	0.5858	0.6009	0.7572	0.7234	0.6937	0.588	0.7129
1.B.1.526-E484K S2P	0.8066	0.762	0.6727	0.7067	0.6856	0.7344	0.7312	0.7188	0.6152	0.542	0.7427	0.7234	0.6937	0.588	0.7129
1.B.1.526-E484K S2P	0.7452	0.7674	0.6679	0.6658	0.6939	0.701	0.7397	0.7104	0.5922	0.6827	0.7214	0.7234	0.6937	0.588	0.7129
	Response
	CR3022	S652-109	A19-46.1	A23-58.1	A19-61.1	B1-182.1	S652-118 IgG	5-7	2-51	5-24	S562-112	1%BSA for CR3022, S652-109, and S652-118 measurements	1%BSA for A19-46.1, A23-58.1 and A19-61.1 measurements	1%BSA for5-7, 2-51, and 5-24 measurements	1%BSA for B1-182.1 and S562-112 measurements
1.B.1.526-E484K S2P	0.0237	0.0187	0.3648	0.1931	0.4418	0.1615	0.0383	0.1641	0.3676	0.4263	-0.0979	-0.0042	-0.0002	-0.0054	-0.0078
1.B.1.526-E484K S2P	0.0425	0.017	0.3628	0.2151	0.4468	0.1869	0.0461	0.1752	0.3925	0.3794	-0.0806	-0.0042	-0.0002	-0.0054	-0.0078
1.B.1.526-E484K S2P	0.0378	0.0137	0.5527	0.1823	0.523	0.1758	0.048	0.1662	0.3702	0.4267	0.0073	-0.0042	-0.0002	-0.0054	-0.0078
	Response/Load
	CR3022	S652-109	A19-46.1	A23-58.1	A19-61.1	B1-182.1	S652-118 IgG	5-7	2-51	5-24	S562-112	1%BSA for CR3022, S652-109, and S652-118 measurements	1%BSA for A19-46.1, A23-58.1 and A19-61.1 measurements	1%BSA for5-7, 2-51, and 5-24 measurements	1%BSA for B1-182.1 and S562-112 measurements
1.B.1.526-E484K S2P	0.0303496	0.0251142	0.518476	0.282227	0.651526	0.224586	0.0524945	0.232107	0.627518	0.709436	-0.129292	-0.00580592	-0.000288309	-0.00918367	-0.0109412
1.B.1.526-E484K S2P	0.0526903	0.0223097	0.539319	0.304372	0.651692	0.254493	0.063047	0.24374	0.638004	0.7	-0.108523	-0.00580592	-0.000288309	-0.00918367	-0.0109412
1.B.1.526-E484K S2P	0.0507246	0.0178525	0.827519	0.273806	0.753711	0.250785	0.0648912	0.233953	0.625127	0.625018	0.0101192	-0.00580592	-0.000288309	-0.00918367	-0.0109412
	Normalized Response/Load
	CR3022	S652-109	A19-46.1	A23-58.1	A19-61.1	B1-182.1	S652-118 IgG	5-7	2-51	5-24	S562-112
1.B.1.526-E484K S2P	0.0361555	0.0309201	0.518765	0.282516	0.651815	0.235528	0.0583004	0.241291	0.636702	0.71862	-0.118351
1.B.1.526-E484K S2P	0.0584962	0.0281156	0.539607	0.304661	0.65198	0.265435	0.068853	0.252923	0.647188	0.709184	-0.0975817
1.B.1.526-E484K S2P	0.0565306	0.0236584	0.827807	0.274094	0.753999	0.261726	0.0706971	0.243136	0.63431	0.634202	0.0210604
	Average normalized reponse
	CR3022	S652-109	A19-46.1	A23-58.1	A19-61.1	B1-182.1	S652-118 IgG	5-7	2-51	5-24	S562-112
1.B.1.526-E484K S2P	0.0503941	0.0275647	0.628727	0.28709	0.685931	0.254229	0.0659502	0.245784	0.6394	0.687335	-0.0649574
	Load
B.1.617 S2P	0.6017	0.5356	0.6471	0.6533	0.6179	0.6735	0.5048	0.6362	0.6355	0.5896	0.3794	0.4973	0.6557	0.642	0.6159
B.1.617 S2P	0.4438	0.5116	0.6493	0.6128	0.6557	0.6414	0.5247	0.617	0.6004	0.6215	0.3414	0.4973	0.6557	0.642	0.6159
B.1.617 S2P	0.4953	0.5219	0.6047	0.6388	0.6387	0.6501	0.45	0.579	0.618	0.5984	0.3545	0.4973	0.6557	0.642	0.6159
	Response
	CR3022	S652-109	A19-46.1	A23-58.1	A19-61.1	B1-182.1	S652-118 IgG	5-7	2-51	5-24	S562-112	1%BSA for CR3022, S652-109, and S652-118 measurements	1%BSA for A19-46.1, A23-58.1 and A19-61.1 measurements	1%BSA for5-7, 2-51, and 5-24 measurements	1%BSA for B1-182.1 and S562-112 measurements
B.1.617 S2P	0.0587	0.0245	-0.0085	0.3889	0.5542	0.3727	0.0043	0.3479	0.3414	0.3974	0.2711	-0.0333	-0.0026	-0.0025	-0.008
B.1.617 S2P	0.0428	0.0275	0.0074	0.3507	0.5761	0.3397	0.0046	0.3421	0.309	0.4226	0.2028	-0.0333	-0.0026	-0.0025	-0.008
B.1.617 S2P	0.0801	0.034	0.0047	0.3676	0.5555	0.3511	0.0089	0.325	0.3306	0.3741	0.1169	-0.0333	-0.0026	-0.0025	-0.008
	Response/Load
	CR3022	S652-109	A19-46.1	A23-58.1	A19-61.1	B1-182.1	S652-118 IgG	5-7	2-51	5-24	S562-112	1%BSA for CR3022, S652-109, and S652-118 measurements	1%BSA for A19-46.1, A23-58.1 and A19-61.1 measurements	1%BSA for5-7, 2-51, and 5-24 measurements	1%BSA for B1-182.1 and S562-112 measurements
B.1.617 S2P	0.0975569	0.0457431	-0.0131355	0.595285	0.896909	0.553378	0.00851823	0.546841	0.537215	0.674016	0.714549	-0.0669616	-0.00396523	-0.00389408	-0.0129891
B.1.617 S2P	0.0964398	0.0537529	0.0113969	0.572291	0.878603	0.529623	0.00876691	0.554457	0.514657	0.679968	0.594025	-0.0669616	-0.00396523	-0.00389408	-0.0129891
B.1.617 S2P	0.16172	0.0651466	0.00777245	0.575454	0.869735	0.540071	0.0197778	0.561313	0.534951	0.625167	0.32976	-0.0669616	-0.00396523	-0.00389408	-0.0129891
	Normalized Response/Load
	CR3022	S652-109	A19-46.1	A23-58.1	A19-61.1	B1-182.1	S652-118 IgG	5-7	2-51	5-24	S562-112
B.1.617 S2P	0.164519	0.112705	-0.0091703	0.599251	0.900874	0.566367	0.0754798	0.550735	0.541109	0.67791	0.727538
B.1.617 S2P	0.163401	0.120715	0.0153621	0.576256	0.882568	0.542612	0.0757285	0.558351	0.518551	0.683862	0.607014
B.1.617 S2P	0.228682	0.132108	0.0117377	0.579419	0.873701	0.55306	0.0867394	0.565207	0.538846	0.629061	0.342749
	Average normalized reponse
	CR3022	S652-109	A19-46.1	A23-58.1	A19-61.1	B1-182.1	S652-118 IgG	5-7	2-51	5-24	S562-112
B.1.617 S2P	0.185534	0.121842	0.0059765	0.584975	0.885714	0.554013	0.0793159	0.558098	0.532835	0.663611	0.5591
	Load
B.1.617-G142D-Q1071H-H1101D S2P	0.5014	0.653	0.6558	0.7371	0.84	0.7455	0.7247	0.7313	0.6126	0.8079	0.7757	0.5838	0.7274	0.6775	0.9585
B.1.617-G142D-Q1071H-H1101D S2P	0.5576	0.8167	0.7575	0.9767	0.8098	1.0154	0.665	0.7231	0.9161	0.7603	0.7505	0.5838	0.7274	0.6775	0.9585
B.1.617-G142D-Q1071H-H1101D S2P	0.7236	0.5987	0.8171	0.7356	0.9175	0.7375	0.7702	0.8104	0.6856	0.9039	0.871	0.5838	0.7274	0.6775	0.9585
	Response
	CR3022	S652-109	A19-46.1	A23-58.1	A19-61.1	B1-182.1	S652-118 IgG	5-7	2-51	5-24	S562-112	1%BSA for CR3022, S652-109, and S652-118 measurements	1%BSA for A19-46.1, A23-58.1 and A19-61.1 measurements	1%BSA for5-7, 2-51, and 5-24 measurements	1%BSA for B1-182.1 and S562-112 measurements
B.1.617-G142D-Q1071H-H1101D S2P	0.042	0.0518	-0.0049	0.396	0.7037	0.3599	0.0604	0.2486	0.0897	0.0155	-0.0224	-0.0342	-0.0046	-0.0031	-0.0002
B.1.617-G142D-Q1071H-H1101D S2P	0.0893	0.0677	0.0035	0.5837	0.6786	0.5716	0.0631	0.2568	0.1501	0.0106	0.0092	-0.0342	-0.0046	-0.0031	-0.0002
B.1.617-G142D-Q1071H-H1101D S2P	0.1363	0.0575	0.0121	0.3962	0.76	0.3663	0.0644	0.2962	0.1002	0.0185	0.0695	-0.0342	-0.0046	-0.0031	-0.0002
	Response/Load
	CR3022	S652-109	A19-46.1	A23-58.1	A19-61.1	B1-182.1	S652-118 IgG	5-7	2-51	5-24	S562-112	1%BSA for CR3022, S652-109, and S652-118 measurements	1%BSA for A19-46.1, A23-58.1 and A19-61.1 measurements	1%BSA for5-7, 2-51, and 5-24 measurements	1%BSA for B1-182.1 and S562-112 measurements
B.1.617-G142D-Q1071H-H1101D S2P	0.0837655	0.0793262	-0.00747179	0.537241	0.837738	0.482763	0.0833448	0.339943	0.146425	0.0191855	-0.0288771	-0.0585817	-0.00632389	-0.00457565	-0.000208659
B.1.617-G142D-Q1071H-H1101D S2P	0.160151	0.0828946	0.00462046	0.597625	0.837985	0.562931	0.0948872	0.355138	0.163847	0.0139419	0.0122585	-0.0585817	-0.00632389	-0.00457565	-0.000208659
B.1.617-G142D-Q1071H-H1101D S2P	0.188364	0.0960414	0.0148085	0.538608	0.828338	0.496678	0.0836146	0.365499	0.146149	0.0204669	0.0797933	-0.0585817	-0.00632389	-0.00457565	-0.000208659
	Normalized Response/Load
	CR3022	S652-109	A19-46.1	A23-58.1	A19-61.1	B1-182.1	S652-118 IgG	5-7	2-51	5-24	S562-112
B.1.617-G142D-Q1071H-H1101D S2P	0.142347	0.137908	-0.0011479	0.543564	0.844062	0.482972	0.141927	0.344518	0.151001	0.0237612	-0.0286685
B.1.617-G142D-Q1071H-H1101D S2P	0.218732	0.141476	0.0109444	0.603949	0.844309	0.56314	0.153469	0.359713	0.168422	0.0185175	0.0124672
B.1.617-G142D-Q1071H-H1101D S2P	0.246945	0.154623	0.0211324	0.544932	0.834662	0.496887	0.142196	0.370074	0.150725	0.0250425	0.080002
	Average normalized reponse
	CR3022	S652-109	A19-46.1	A23-58.1	A19-61.1	B1-182.1	S652-118 IgG	5-7	2-51	5-24	S562-112
B.1.617-G142D-Q1071H-H1101D S2P	0.202675	0.144669	0.0103096	0.564148	0.841011	0.514333	0.145864	0.358102	0.156716	0.0224404	0.0212669
	Load
B.1.617.1 S2P	0.5621	0.7177	0.8403	0.8706	0.8892	0.8745	0.7823	0.8553	0.7151	0.8762	0.7991	0.7068	0.8649	0.8317	0.9113
B.1.617.1 S2P	0.6234	0.7219	0.7957	0.8672	0.8675	0.8827	0.7004	0.7579	0.7676	0.8298	0.7881	0.7068	0.8649	0.8317	0.9113
B.1.617.1 S2P	0.7392	0.6464	0.8946	0.8643	0.8867	0.8841	0.729	0.871	0.8335	0.856	0.8413	0.7068	0.8649	0.8317	0.9113
	Response
	CR3022	S652-109	A19-46.1	A23-58.1	A19-61.1	B1-182.1	S652-118 IgG	5-7	2-51	5-24	S562-112	1%BSA for CR3022, S652-109, and S652-118 measurements	1%BSA for A19-46.1, A23-58.1 and A19-61.1 measurements	1%BSA for5-7, 2-51, and 5-24 measurements	1%BSA for B1-182.1 and S562-112 measurements
B.1.617.1 S2P	0.03	0.0625	-0.0402	0.4122	0.6833	0.3791	0.0769	0.2393	0.0949	0.0159	0.337	-0.0346	-0.0034	-0.0004	0.0007
B.1.617.1 S2P	0.0889	0.0695	0.0045	0.4022	0.6596	0.3869	0.0711	0.2218	0.1013	0.0128	0.2399	-0.0346	-0.0034	-0.0004	0.0007
B.1.617.1 S2P	0.1322	0.056	0.0237	0.3922	0.7304	0.3802	0.0693	0.268	0.1069	0.012	0.2362	-0.0346	-0.0034	-0.0004	0.0007
	Response/Load
	CR3022	S652-109	A19-46.1	A23-58.1	A19-61.1	B1-182.1	S652-118 IgG	5-7	2-51	5-24	S562-112	1%BSA for CR3022, S652-109, and S652-118 measurements	1%BSA for A19-46.1, A23-58.1 and A19-61.1 measurements	1%BSA for5-7, 2-51, and 5-24 measurements	1%BSA for B1-182.1 and S562-112 measurements
B.1.617.1 S2P	0.0533713	0.0870837	-0.0478401	0.473467	0.768444	0.433505	0.0982999	0.279785	0.132709	0.0181465	0.421724	-0.048953	-0.00393109	-0.000480943	0.000768133
B.1.617.1 S2P	0.142605	0.0962737	0.0056554	0.463792	0.760346	0.438314	0.101513	0.292651	0.13197	0.0154254	0.304403	-0.048953	-0.00393109	-0.000480943	0.000768133
B.1.617.1 S2P	0.178842	0.0866337	0.0264923	0.453778	0.823728	0.430042	0.0950617	0.307692	0.128254	0.0140187	0.280756	-0.048953	-0.00393109	-0.000480943	0.000768133
	Normalized Response/Load
	CR3022	S652-109	A19-46.1	A23-58.1	A19-61.1	B1-182.1	S652-118 IgG	5-7	2-51	5-24	S562-112
B.1.617.1 S2P	0.102324	0.136037	-0.043909	0.477398	0.772375	0.432737	0.147253	0.280266	0.13319	0.0186275	0.420956
B.1.617.1 S2P	0.191558	0.145227	0.00958649	0.467723	0.764277	0.437546	0.150466	0.293132	0.132451	0.0159063	0.303635
B.1.617.1 S2P	0.227795	0.135587	0.0304234	0.457709	0.82766	0.429274	0.144015	0.308173	0.128735	0.0144996	0.279988
	Average normalized reponse
	CR3022	S652-109	A19-46.1	A23-58.1	A19-61.1	B1-182.1	S652-118 IgG	5-7	2-51	5-24	S562-112
B.1.617.1 S2P	0.173892	0.13895	-0.0012997	0.46761	0.788104	0.433186	0.147245	0.293857	0.131459	0.0163445	0.33486
	Load
B.1.617.2 S2P	0.7268	0.7199	0.8633	0.87	0.8699	0.8775	0.7139	0.8595	0.8427	0.8475	0.891	0.6892	0.8839	0.8549	0.888
B.1.617.2 S2P	0.6934	0.7182	0.8697	0.8879	0.8674	0.7189	0.7045	0.8325	0.8573	0.839	0.8857	0.6892	0.8839	0.8549	0.888
B.1.617.2 S2P	0.7092	0.7031	0.7372	0.8619	0.8764	0.8847	0.6022	0.8595	0.8367	0.8091	0.8906	0.6892	0.8839	0.8549	0.888
	Response
	CR3022	S652-109	A19-46.1	A23-58.1	A19-61.1	B1-182.1	S652-118 IgG	5-7	2-51	5-24	S562-112	1%BSA for CR3022, S652-109, and S652-118 measurements	1%BSA for A19-46.1, A23-58.1 and A19-61.1 measurements	1%BSA for5-7, 2-51, and 5-24 measurements	1%BSA for B1-182.1 and S562-112 measurements
B.1.617.2 S2P	0.0805	0.0616	0.0007	0.4569	0.6663	0.4161	0.0491	0.0281	0.0268	0.0068	-0.0416	-0.0276	-0.0005	-0.0055	-0.0053
B.1.617.2 S2P	0.1096	0.0715	0.0077	0.4691	0.669	0.3734	0.0496	0.0405	0.0316	0.0119	0.0098	-0.0276	-0.0005	-0.0055	-0.0053
B.1.617.2 S2P	0.1324	0.066	0.214	0.4498	0.7352	0.4084	0.0365	0.0478	0.0316	0.0014	0.041	-0.0276	-0.0005	-0.0055	-0.0053
	Response/Load
	CR3022	S652-109	A19-46.1	A23-58.1	A19-61.1	B1-182.1	S652-118 IgG	5-7	2-51	5-24	S562-112	1%BSA for CR3022, S652-109, and S652-118 measurements	1%BSA for A19-46.1, A23-58.1 and A19-61.1 measurements	1%BSA for5-7, 2-51, and 5-24 measurements	1%BSA for B1-182.1 and S562-112 measurements
B.1.617.2 S2P	0.110759	0.0855674	0.000810842	0.525172	0.76595	0.474188	0.0687771	0.0326934	0.0318025	0.0080236	-0.0466891	-0.0400464	-0.000565675	-0.0064335	-0.00596847
B.1.617.2 S2P	0.158062	0.0995544	0.00885363	0.528325	0.77127	0.519405	0.0704045	0.0486486	0.0368599	0.0141836	0.0110647	-0.0400464	-0.000565675	-0.0064335	-0.00596847
B.1.617.2 S2P	0.186689	0.09387	0.290288	0.52187	0.838886	0.461625	0.0606111	0.0556137	0.0377674	0.00173032	0.0460364	-0.0400464	-0.000565675	-0.0064335	-0.00596847
	Normalized Response/Load
	CR3022	S652-109	A19-46.1	A23-58.1	A19-61.1	B1-182.1	S652-118 IgG	5-7	2-51	5-24	S562-112
B.1.617.2 S2P	0.150806	0.125614	0.00137652	0.525738	0.766516	0.480157	0.108824	0.0391269	0.038236	0.0144571	-0.0407206
B.1.617.2 S2P	0.198108	0.139601	0.0094193	0.528891	0.771836	0.525373	0.110451	0.0550821	0.0432934	0.0206171	0.0170332
B.1.617.2 S2P	0.226736	0.133916	0.290853	0.522436	0.839452	0.467594	0.100658	0.0620472	0.0442009	0.00816382	0.0520048
	Average normalized reponse
	CR3022	S652-109	A19-46.1	A23-58.1	A19-61.1	B1-182.1	S652-118 IgG	5-7	2-51	5-24	S562-112
B.1.617.2 S2P	0.191883	0.133044	0.10055	0.525688	0.792601	0.491041	0.106644	0.0520854	0.0419101	0.0144127	0.00943912
	Load
AY.1 S2P	0.7429	0.7371	0.8852	0.8958	0.8792	0.8846	0.7278	0.8917	0.8452	0.837	0.7013	0.6444	0.8781	0.8385	0.8906
AY.1 S2P	0.7419	0.744	0.9257	0.8992	0.8819	0.9245	0.7217	0.8919	0.8555	0.84	0.9481	0.6444	0.8781	0.8385	0.8906
AY.1 S2P	0.7181	0.7154	0.747	0.9033	0.8665	0.9175	0.33	0.8721	0.848	0.8778	0.905	0.6444	0.8781	0.8385	0.8906
	Response
	CR3022	S652-109	A19-46.1	A23-58.1	A19-61.1	B1-182.1	S652-118 IgG	5-7	2-51	5-24	S562-112	1%BSA for CR3022, S652-109, and S652-118 measurements	1%BSA for A19-46.1, A23-58.1 and A19-61.1 measurements	1%BSA for5-7, 2-51, and 5-24 measurements	1%BSA for B1-182.1 and S562-112 measurements
AY.1 S2P	0.039	0.0385	-0.0132	0.419	0.641	0.3617	0.0025	0.0139	0.026	-0.0018	-0.0456	-0.0276	-0.0078	-0.0021	-0.022
AY.1 S2P	0.0595	0.0473	0.0037	0.41	0.6387	0.3932	0.0029	0.0322	0.0357	0.0029	-0.0097	-0.0276	-0.0078	-0.0021	-0.022
AY.1 S2P	0.0728	0.0514	0.1817	0.4102	0.7136	0.3888	0.0017	0.0321	0.0285	0.0054	0.0093	-0.0276	-0.0078	-0.0021	-0.022
	Response/Load
	CR3022	S652-109	A19-46.1	A23-58.1	A19-61.1	B1-182.1	S652-118 IgG	5-7	2-51	5-24	S562-112	1%BSA for CR3022, S652-109, and S652-118 measurements	1%BSA for A19-46.1, A23-58.1 and A19-61.1 measurements	1%BSA for5-7, 2-51, and 5-24 measurements	1%BSA for B1-182.1 and S562-112 measurements
AY.1 S2P	0.052497	0.0522317	-0.0149119	0.467738	0.729072	0.408885	0.00343501	0.0155882	0.0307619	-0.00215054	-0.0650221	-0.0428305	-0.00888282	-0.00250447	-0.0247024
AY.1 S2P	0.0801995	0.0635753	0.00399698	0.455961	0.724232	0.425311	0.00401829	0.0361027	0.04173	0.00345238	-0.010231	-0.0428305	-0.00888282	-0.00250447	-0.0247024
AY.1 S2P	0.101379	0.0718479	0.24324	0.454113	0.823543	0.42376	0.00515152	0.0368077	0.0336085	0.00615174	0.0102762	-0.0428305	-0.00888282	-0.00250447	-0.0247024
	Normalized Response/Load
	CR3022	S652-109	A19-46.1	A23-58.1	A19-61.1	B1-182.1	S652-118 IgG	5-7	2-51	5-24	S562-112
AY.1 S2P	0.0953275	0.0950623	-0.00602907	0.476621	0.737955	0.433588	0.0462655	0.0180927	0.0332664	0.000353935	-0.0403197
AY.1 S2P	0.12303	0.106406	0.0128798	0.464844	0.733115	0.450013	0.0468488	0.0386072	0.0442345	0.00595685	0.0144715
AY.1 S2P	0.144209	0.114678	0.252122	0.462996	0.832426	0.448463	0.0479821	0.0393122	0.036113	0.00865622	0.0349787
	Average normalized reponse
	CR3022	S652-109	A19-46.1	A23-58.1	A19-61.1	B1-182.1	S652-118 IgG	5-7	2-51	5-24	S562-112
AY.1 S2P	0.120856	0.105382	0.0863244	0.468153	0.767832	0.444021	0.0470321	0.032004	0.0378713	0.004989	0.0030435
	Load
B.1.618 S2P	0.4207	0.4579	0.5511	0.5785	0.5618	0.5576	0.4451	0.5297	0.524	0.5441	0.5961	0.4474	0.5631	0.538	0.5747
B.1.618 S2P	0.1915	0.4612	0.5702	0.5884	0.5555	0.5878	0.4397	0.5697	0.5323	0.5392	0.5444	0.4474	0.5631	0.538	0.5747
B.1.618 S2P	0.4857	0.4617	0.569	0.5611	0.5515	0.5704	0.4531	0.5614	0.5746	0.4788	0.5742	0.4474	0.5631	0.538	0.5747
	Response
	CR3022	S652-109	A19-46.1	A23-58.1	A19-61.1	B1-182.1	S652-118 IgG	5-7	2-51	5-24	S562-112	1%BSA for CR3022, S652-109, and S652-118 measurements	1%BSA for A19-46.1, A23-58.1 and A19-61.1 measurements	1%BSA for5-7, 2-51, and 5-24 measurements	1%BSA for B1-182.1 and S562-112 measurements
B.1.618 S2P	0.05	0.0477	0.3268	0.3335	0.5296	0.2777	0.0515	0.1771	-0.0076	0.3594	-0.0181	-0.0256	-0.0042	-0.0097	-0.0045
B.1.618 S2P	0.0466	0.0656	0.3739	0.3195	0.5235	0.3002	0.0473	0.2214	0.0008	0.3534	-0.0152	-0.0256	-0.0042	-0.0097	-0.0045
B.1.618 S2P	0.1119	0.0608	0.4503	0.3193	0.514	0.286	0.0625	0.2174	0.0057	0.315	0.0307	-0.0256	-0.0042	-0.0097	-0.0045
	Response/Load
	CR3022	S652-109	A19-46.1	A23-58.1	A19-61.1	B1-182.1	S652-118 IgG	5-7	2-51	5-24	S562-112	1%BSA for CR3022, S652-109, and S652-118 measurements	1%BSA for A19-46.1, A23-58.1 and A19-61.1 measurements	1%BSA for5-7, 2-51, and 5-24 measurements	1%BSA for B1-182.1 and S562-112 measurements
B.1.618 S2P	0.11885	0.104171	0.592996	0.576491	0.942684	0.498027	0.115704	0.33434	-0.0145038	0.66054	-0.030364	-0.0572195	-0.00745871	-0.0180297	-0.00783017
B.1.618 S2P	0.243342	0.142238	0.655735	0.542998	0.942394	0.510718	0.107573	0.388626	0.00150291	0.655415	-0.0279206	-0.0572195	-0.00745871	-0.0180297	-0.00783017
B.1.618 S2P	0.230389	0.131687	0.791388	0.569061	0.932004	0.501403	0.137939	0.387246	0.00991994	0.657895	0.0534657	-0.0572195	-0.00745871	-0.0180297	-0.00783017
	Normalized Response/Load
	CR3022	S652-109	A19-46.1	A23-58.1	A19-61.1	B1-182.1	S652-118 IgG	5-7	2-51	5-24	S562-112
B.1.618 S2P	0.176069	0.161391	0.600455	0.58395	0.950143	0.505857	0.172924	0.35237	0.00352592	0.67857	-0.0225339
B.1.618 S2P	0.300562	0.199457	0.663194	0.550457	0.949853	0.518548	0.164793	0.406655	0.0195327	0.673445	-0.0200905
B.1.618 S2P	0.287609	0.188907	0.798847	0.576519	0.939462	0.509233	0.195158	0.405276	0.0279497	0.675924	0.0612959
	Average normalized reponse
	CR3022	S652-109	A19-46.1	A23-58.1	A19-61.1	B1-182.1	S652-118 IgG	5-7	2-51	5-24	S562-112
B.1.618 S2P	0.254746	0.183252	0.687498	0.570309	0.946486	0.511213	0.177625	0.3881	0.0170028	0.67598	0.00622384
	Load
C.37 S2P	0.5164	0.5286	0.4928	0.5359	0.5067	0.5044	0.4855	0.5053	0.4874	0.5291	0.4757	0.4914
C.37 S2P	0.5456	0.5557	0.4503	0.5425	0.4779	0.5359	0.5138	0.4758	0.4961	0.5463	0.5233	0.5273
C.37 S2P	0.5567	0.5524	0.5423	0.5807	0.5364	0.5551	0.527	0.5554	0.5541	0.5748	0.5342	0.5495
	Response
	CR3022	S652-109	A19-46.1	A23-58.1	A19-61.1	B1-182.1	S652-118 IgG	5-7	2-51	5-24	S562-112	1%BSA
C.37 S2P	0.0704	0.0334		0.2576	0.3617	0.207	0.0476	0.0606	-0.0016	0.004	0.0589	-0.0122
C.37 S2P	0.0688	0.0431	0.0187	0.2485	0.3509	0.2195	0.0603	0.0666	0.014	0.0154	0.0652	0.0017
C.37 S2P	0.0701	0.0358	0.0252	0.2607	0.3872	0.2174	0.0609	0.0814	0.0171	0.0145	0.0581	-0.0018
	Response/Load
	CR3022	S652-109	A19-46.1	A23-58.1	A19-61.1	B1-182.1	S652-118 IgG	5-7	2-51	5-24	S562-112	1%BSA
C.37 S2P	0.136328	0.0631858	0	0.480687	0.713835	0.410389	0.0980433	0.119929	-0.00328272	0.00756001	0.123818	-0.024827
C.37 S2P	0.1261	0.0775598	0.0415279	0.458065	0.734254	0.409591	0.117361	0.139975	0.0282201	0.0281896	0.124594	0.00322397
C.37 S2P	0.125921	0.0648081	0.0464687	0.448941	0.721849	0.391641	0.11556	0.146561	0.0308609	0.0252262	0.108761	-0.00327571
	Normalized Response/Load
	CR3022	S652-109	A19-46.1	A23-58.1	A19-61.1	B1-182.1	S652-118 IgG	5-7	2-51	5-24	S562-112
C.37 S2P	0.161155	0.0880128	0.024827	0.505514	0.738662	0.435216	0.12287	0.144756	0.0215443	0.032387	0.148645
C.37 S2P	0.122876	0.0743359	0.0383039	0.454841	0.73103	0.406367	0.114137	0.136751	0.0249961	0.0249657	0.12137
C.37 S2P	0.129196	0.0680838	0.0497444	0.452217	0.725125	0.394917	0.118835	0.149837	0.0341366	0.0285019	0.112036
	Average normalized reponse
	CR3022	S652-109	A19-46.1	A23-58.1	A19-61.1	B1-182.1	S652-118 IgG	5-7	2-51	5-24	S562-112
C.37 S2P	0.137742	0.0768108	0.0376251	0.470857	0.731606	0.412167	0.118614	0.143781	0.0268923	0.0286182	0.12735
	Load
B.1.621 S2P	0.3126	0.3377	0.3686	0.3309	0.4164	0.326	0.3968	0.3262	0.376	0.32	0.4092	0.315
B.1.621 S2P	0.347	0.3469	0.4099	0.358	0.4461	0.3253	0.4059	0.3401	0.3557	0.3347	0.3777	0.3334
B.1.621 S2P	0.3658	0.3608	0.3895	0.3543	0.4521	0.3481	0.3723	0.357	0.3918	0.3386	0.3895	0.3455
	Response
	CR3022	S652-109	A19-46.1	A23-58.1	A19-61.1	B1-182.1	S652-118 IgG	5-7	2-51	5-24	S562-112	1%BSA
B.1.621 S2P	0.0465	0.0125	0.2708	0.1289	0.3157	0.1166	0.0341	0.1532	0.0098	0.0012	0.0563	-0.0132
B.1.621 S2P	0.047	0.0151	0.2939	0.1477	0.3495	0.112	0.0455	0.1747	0.0099	0.0131	0.0604	0.0006
B.1.621 S2P	0.0528	0.0257	0.2831	0.1493	0.3591	0.1251	0.0441	0.1873	0.0145	0.0152	0.058	-0.0025
	Response/Load
	CR3022	S652-109	A19-46.1	A23-58.1	A19-61.1	B1-182.1	S652-118 IgG	5-7	2-51	5-24	S562-112	1%BSA
B.1.621 S2P	0.148752	0.0370151	0.734672	0.389544	0.758165	0.357669	0.0859375	0.469651	0.0260638	0.00375	0.137586	-0.0419048
B.1.621 S2P	0.135447	0.0435284	0.717004	0.41257	0.783457	0.344298	0.112097	0.513672	0.0278324	0.0391395	0.159915	0.00179964
B.1.621 S2P	0.144341	0.0712306	0.726829	0.421394	0.794293	0.359379	0.118453	0.52465	0.0370087	0.0448907	0.148909	-0.00723589
	Normalized Response/Load
	CR3022	S652-109	A19-46.1	A23-58.1	A19-61.1	B1-182.1	S652-118 IgG	5-7	2-51	5-24	S562-112
B.1.621 S2P	0.190657	0.0789199	0.776576	0.431448	0.80007	0.399573	0.127842	0.511555	0.0679686	0.0456548	0.17949
B.1.621 S2P	0.133647	0.0417288	0.715205	0.41077	0.781657	0.342498	0.110297	0.511873	0.0260328	0.0373399	0.158116
B.1.621 S2P	0.151577	0.0784665	0.734065	0.42863	0.801529	0.366615	0.125689	0.531886	0.0442446	0.0521266	0.156145
	Average normalized reponse
	CR3022	S652-109	A19-46.1	A23-58.1	A19-61.1	B1-182.1	S652-118 IgG	5-7	2-51	5-24	S562-112
B.1.621 S2P	0.158627	0.0663717	0.741949	0.423616	0.794419	0.369562	0.121276	0.518438	0.046082	0.0450404	0.164584
	Load
B.1.1.529 S2P	0.6034	0.5407	0.5822	0.6067	0.5975	0.6568	0.5954	0.5791	0.6432	0.625	0.5743	0.5684
B.1.1.529 S2P	0.6113	0.5595	0.6132	0.6181	0.6185	0.5807	0.6234	0.5992	0.5795	0.6548	0.5766	0.6032
B.1.1.529 S2P	0.6385	0.5681	0.6378	0.6308	0.6343	0.5894	0.648	0.6335	0.6318	0.6322	0.6077	0.6322
	Response
	CR3022	S652-109	A19-46.1	A23-58.1	A19-61.1	B1-182.1	S652-118 IgG	5-7	2-51	5-24	S562-112	1%BSA
B.1.1.529 S2P	0.0536	0.0218	0.1603	0.0369	0.0712	0.0982	0.1052	0.1979	0.0117	0.0088	0.1378	-0.016
B.1.1.529 S2P	0.0541	0.0348	0.1883	0.0399	0.0798	0.0736	0.1101	0.2176	0.0169	0.0575	0.1055	-0.0013
B.1.1.529 S2P	0.0528	0.0331	0.1952	0.051	0.0839	0.0804	0.1137	0.2302	0.0162	0.0146	0.0902	0.0024
	Response/Load
	CR3022	S652-109	A19-46.1	A23-58.1	A19-61.1	B1-182.1	S652-118 IgG	5-7	2-51	5-24	S562-112	1%BSA
B.1.1.529 S2P	0.08883	0.0403181	0.275335	0.0608208	0.119163	0.149513	0.176688	0.341737	0.0181903	0.01408	0.239944	-0.0281492
B.1.1.529 S2P	0.0884999	0.0621984	0.307078	0.0645527	0.129022	0.126744	0.176612	0.363151	0.0291631	0.0878131	0.182969	-0.00215517
B.1.1.529 S2P	0.0826938	0.0582644	0.306052	0.0808497	0.132272	0.13641	0.175463	0.363378	0.025641	0.023094	0.148429	0.00379627
	Normalized Response/Load
	CR3022	S652-109	A19-46.1	A23-58.1	A19-61.1	B1-182.1	S652-118 IgG	5-7	2-51	5-24	S562-112
B.1.1.529 S2P	0.116979	0.0684673	0.303484	0.08897	0.147312	0.177662	0.204837	0.369886	0.0463395	0.0422292	0.268093
B.1.1.529 S2P	0.0906551	0.0643536	0.309233	0.0667078	0.131177	0.128899	0.178767	0.365306	0.0313182	0.0899682	0.185124
B.1.1.529 S2P	0.0788975	0.0544681	0.302256	0.0770534	0.128476	0.132614	0.171667	0.359582	0.0218448	0.0192977	0.144632
	Average normalized reponse
	CR3022	S652-109	A19-46.1	A23-58.1	A19-61.1	B1-182.1	S652-118 IgG	5-7	2-51	5-24	S562-112
B.1.1.529 S2P	0.0955106	0.0624297	0.304991	0.0775771	0.135655	0.146391	0.18509	0.364925	0.0331675	0.0504984	0.199283

## Sheet: Fig5C dataset
S1 Dataset. Individual BLI measurements of the SARS-CoV-2 variant probes for biotinylation level, ACE2 binding, and antibodies binding.
Fig 5C raw data for NTD probes binding to streptavidin biosensor
	Load 1	Load 2	Load 3	Average load	Load standard deviation
WA-1 NTD	0.8996	0.8768	0.847	0.874467	0.0263775
B.1.1.7 NTD	1.0863	0.8845	1.0836	1.01813	0.115738
B.1.351 NTD	0.8161	0.8006	0.7979	0.804867	0.00982157
P.1 NTD	0.8594	0.802	0.8844	0.8486	0.0422483
B.1.429-W152C NTD	0.9469	0.9464	0.9804	0.9579	0.0194872
B.1.526-T95I-D253G NTD	0.2737	0.2926	0.2802	0.282167	0.00960226
B.1.617-E154K NTD	0.8649	0.8652	0.7765	0.835533	0.0511246
B.1.617-G142D-E154K NTD	0.9639	0.9499	0.9423	0.952033	0.0109569
B.1.617.1-T95I-G142D-E154K NTD	1.0985	1.0339	1.0139	1.04877	0.044216
B.1.617.2 NTD	0.9902	0.9362	1.2112	1.04587	0.145706
AY.1 NTD	0.6117	0.5925	0.7743	0.6595	0.0998821
B.1.618 NTD	0.7611	0.7634	0.7367	0.753733	0.0147961
C.37 NTD	0.6619	0.6547	0.6498	0.655467	0.00608632
B.1.621 NTD	0.7235	0.7276	0.6944	0.715167	0.0181009
B.1.1.529 NTD	0.6178	0.6071	0.6106	0.611833	0.00545558

## Sheet: Fig5D dataset
S1 Dataset. Individual BLI measurements of the SARS-CoV-2 variant probes for biotinylation level, ACE2 binding, and antibodies binding.
Fig 5D raw data for NTD probes binding to antibodies
	Load
WA-1 NTD	0.8178	0.7941	0.8996	0.8804	0.9929	0.8639	0.8023	0.8599	0.8019	0.8271	0.9123	0.7741	0.9133	0.7921	0.9008
WA-1 NTD	0.7914	0.802	0.8768	0.9828	0.886	1.0843	0.7934	0.8256	0.8205	0.8167	0.8876	0.7741	0.9133	0.7921	0.9008
WA-1 NTD	0.8095	0.8019	0.847	0.8449	0.9853	0.8924	0.8017	0.8323	0.8241	0.8293	0.924	0.7741	0.9133	0.7921	0.9008
	Response
	CR3022	S652-109	A19-46.1	A23-58.1	A19-61.1	B1-182.1	S652-118 IgG	5-7	2-51	5-24	S562-112	1%BSA for CR3022, S652-109, and S652-118 measurements	1%BSA for A19-46.1, A23-58.1 and A19-61.1 measurements	1%BSA for5-7, 2-51, and 5-24 measurements	1%BSA for B1-182.1 and S562-112 measurements
WA-1 NTD	-0.0561	-0.0484	-0.0211	-0.0141	-0.0112	-0.0099	1.9379	1.6208	1.552	1.8079	-0.0161	-0.0343	-0.0213	-0.0246	-0.0316
WA-1 NTD	-0.0552	-0.0414	-0.0143	-0.0085	-0.0101	-0.0116	1.918	1.5832	1.5771	1.8004	-0.0138	-0.0343	-0.0213	-0.0246	-0.0316
WA-1 NTD	-0.0506	-0.0443	-0.0025	-0.016	-0.0103	-0.0166	1.9232	1.6192	1.5775	1.8074	0.0212	-0.0343	-0.0213	-0.0246	-0.0316
	Response/Load
	CR3022	S652-109	A19-46.1	A23-58.1	A19-61.1	B1-182.1	S652-118 IgG	5-7	2-51	5-24	S562-112	1%BSA for CR3022, S652-109, and S652-118 measurements	1%BSA for A19-46.1, A23-58.1 and A19-61.1 measurements	1%BSA for5-7, 2-51, and 5-24 measurements	1%BSA for B1-182.1 and S562-112 measurements
WA-1 NTD	-0.0685987	-0.0609495	-0.0234549	-0.0160154	-0.0112801	-0.0114597	2.41543	1.88487	1.9354	2.18583	-0.0176477	-0.0443095	-0.023322	-0.0310567	-0.0350799
WA-1 NTD	-0.0697498	-0.0516209	-0.0163093	-0.00864876	-0.0113995	-0.0106981	2.41744	1.91764	1.92212	2.20448	-0.0155475	-0.0443095	-0.023322	-0.0310567	-0.0350799
WA-1 NTD	-0.0625077	-0.0552438	-0.00295159	-0.0189372	-0.0104537	-0.0186015	2.3989	1.94545	1.91421	2.17943	0.0229437	-0.0443095	-0.023322	-0.0310567	-0.0350799
	Normalized Response/Load
	CR3022	S652-109	A19-46.1	A23-58.1	A19-61.1	B1-182.1	S652-118 IgG	5-7	2-51	5-24	S562-112
WA-1 NTD	-0.0242892	-0.01664	-0.00013285	0.00730657	0.0120419	0.0236203	2.45974	1.91593	1.96646	2.21689	0.0174322
WA-1 NTD	-0.0254403	-0.00731143	0.00701271	0.0146733	0.0119225	0.0243818	2.46175	1.94869	1.95318	2.23554	0.0195324
WA-1 NTD	-0.0181982	-0.0109343	0.0203704	0.00438487	0.0128684	0.0164784	2.44321	1.97651	1.94527	2.21049	0.0580237
	Average normalized reponse
	CR3022	S652-109	A19-46.1	A23-58.1	A19-61.1	B1-182.1	S652-118 IgG	5-7	2-51	5-24	S562-112
WA-1 NTD	-0.0226425	-0.0116286	0.00908343	0.00878823	0.0122776	0.0214935	2.4549	1.94704	1.95497	2.22097	0.0316628
	Load
B.1.1.7 NTD	1.039	1.0126	1.1569	1.0863	1.1349	1.0822	1.0961	1.0729	1.0345	1.1077	1.1736	1.0025	1.0111	1.0302	1.0945
B.1.1.7 NTD	1.0388	0.9253	1.1168	0.8845	1.074	0.9072	1.0574	1.0615	1.0352	1.0281	1.1108	1.0025	1.0111	1.0302	1.0945
B.1.1.7 NTD	1.0224	1.0143	1.0919	1.0836	0.9646	1.0782	1.0215	1.0446	1.0538	1.0376	0.9006	1.0025	1.0111	1.0302	1.0945
	Response
	CR3022	S652-109	A19-46.1	A23-58.1	A19-61.1	B1-182.1	S652-118 IgG	5-7	2-51	5-24	S562-112	1%BSA for CR3022, S652-109, and S652-118 measurements	1%BSA for A19-46.1, A23-58.1 and A19-61.1 measurements	1%BSA for5-7, 2-51, and 5-24 measurements	1%BSA for B1-182.1 and S562-112 measurements
B.1.1.7 NTD	-0.0547	-0.0528	-0.0744	-0.0285	-0.025	-0.1291	2.5226	1.2559	-0.0298	1.7344	-0.2496	-0.0392	-0.0269	-0.0332	-0.0731
B.1.1.7 NTD	-0.0632	-0.0349	-0.0316	-0.0265	-0.0321	-0.0915	2.43	1.2415	-0.0295	1.6319	-0.1857	-0.0392	-0.0269	-0.0332	-0.0731
B.1.1.7 NTD	-0.0541	-0.0414	-0.0304	-0.0319	-0.021	-0.0885	2.3635	1.2552	-0.0311	1.63	-0.122	-0.0392	-0.0269	-0.0332	-0.0731
	Response/Load
	CR3022	S652-109	A19-46.1	A23-58.1	A19-61.1	B1-182.1	S652-118 IgG	5-7	2-51	5-24	S562-112	1%BSA for CR3022, S652-109, and S652-118 measurements	1%BSA for A19-46.1, A23-58.1 and A19-61.1 measurements	1%BSA for5-7, 2-51, and 5-24 measurements	1%BSA for B1-182.1 and S562-112 measurements
B.1.1.7 NTD	-0.0526468	-0.052143	-0.0643098	-0.0262358	-0.0220284	-0.119294	2.30143	1.17057	-0.0288062	1.56577	-0.212679	-0.0391022	-0.0266047	-0.0322268	-0.0667885
B.1.1.7 NTD	-0.0608394	-0.0377175	-0.0282951	-0.0299604	-0.0298883	-0.10086	2.29809	1.16957	-0.0284969	1.5873	-0.167177	-0.0391022	-0.0266047	-0.0322268	-0.0667885
B.1.1.7 NTD	-0.0529147	-0.0408163	-0.0278414	-0.0294389	-0.0217707	-0.0820812	2.31375	1.20161	-0.0295122	1.57093	-0.135465	-0.0391022	-0.0266047	-0.0322268	-0.0667885
	Normalized Response/Load
	CR3022	S652-109	A19-46.1	A23-58.1	A19-61.1	B1-182.1	S652-118 IgG	5-7	2-51	5-24	S562-112
B.1.1.7 NTD	-0.0135445	-0.0130408	-0.0377051	0.000368842	0.00457632	-0.0525055	2.34053	1.20279	0.00342057	1.59799	-0.14589
B.1.1.7 NTD	-0.0217372	0.00138475	-0.00169044	-0.00335574	-0.00328358	-0.0340713	2.33719	1.2018	0.00372984	1.61952	-0.100388
B.1.1.7 NTD	-0.0138125	-0.00171408	-0.00123669	-0.00283422	0.00483401	-0.0152928	2.35286	1.23384	0.00271451	1.60316	-0.0686768
	Average normalized reponse
	CR3022	S652-109	A19-46.1	A23-58.1	A19-61.1	B1-182.1	S652-118 IgG	5-7	2-51	5-24	S562-112
B.1.1.7 NTD	-0.0163647	-0.0044567	-0.0135441	-0.00194037	0.00204225	-0.0339565	2.34353	1.21281	0.00328831	1.60689	-0.104985
	Load
B.1.351 NTD	0.7605	0.7323	0.8417	0.8161	0.7831	0.7513	0.7492	0.7872	0.7903	0.7713	0.8274	0.7875	0.796	0.803	0.7837
B.1.351 NTD	0.7758	0.7189	0.8351	0.8006	0.7977	0.762	0.7611	0.7849	0.7589	0.7735	0.813	0.7875	0.796	0.803	0.7837
B.1.351 NTD	0.7421	0.7501	0.5078	0.7979	0.7968	0.787	0.7397	0.769	0.7536	0.773	0.572	0.7875	0.796	0.803	0.7837
	Response
	CR3022	S652-109	A19-46.1	A23-58.1	A19-61.1	B1-182.1	S652-118 IgG	5-7	2-51	5-24	S562-112	1%BSA for CR3022, S652-109, and S652-118 measurements	1%BSA for A19-46.1, A23-58.1 and A19-61.1 measurements	1%BSA for5-7, 2-51, and 5-24 measurements	1%BSA for B1-182.1 and S562-112 measurements
B.1.351 NTD	-0.0544	-0.0392	-0.043	-0.0175	-0.0208	-0.106	1.9681	1.2875	-0.0151	-0.0134	-0.1015	-0.0287	-0.0305	-0.0248	-0.044
B.1.351 NTD	-0.0442	0.0381	-0.0112	-0.022	-0.0151	-0.0695	1.9812	1.2708	-0.0146	-0.015	-0.1586	-0.0287	-0.0305	-0.0248	-0.044
B.1.351 NTD	-0.0477	-0.0313	-0.0113	-0.0191	-0.0296	-0.0636	1.9425	1.259	-0.0174	-0.0196	-0.058	-0.0287	-0.0305	-0.0248	-0.044
	Response/Load
	CR3022	S652-109	A19-46.1	A23-58.1	A19-61.1	B1-182.1	S652-118 IgG	5-7	2-51	5-24	S562-112	1%BSA for CR3022, S652-109, and S652-118 measurements	1%BSA for A19-46.1, A23-58.1 and A19-61.1 measurements	1%BSA for5-7, 2-51, and 5-24 measurements	1%BSA for B1-182.1 and S562-112 measurements
B.1.351 NTD	-0.0715319	-0.05353	-0.0510871	-0.0214435	-0.0265611	-0.141089	2.62694	1.63554	-0.0191067	-0.0173733	-0.122673	-0.0364444	-0.0383166	-0.0308842	-0.0561439
B.1.351 NTD	-0.0569734	0.0529976	-0.0134116	-0.0274794	-0.0189294	-0.0912073	2.60307	1.61906	-0.0192384	-0.0193924	-0.19508	-0.0364444	-0.0383166	-0.0308842	-0.0561439
B.1.351 NTD	-0.0642771	-0.0417278	-0.0222529	-0.0239378	-0.0371486	-0.0808132	2.62606	1.63719	-0.0230892	-0.0253558	-0.101399	-0.0364444	-0.0383166	-0.0308842	-0.0561439
	Normalized Response/Load
	CR3022	S652-109	A19-46.1	A23-58.1	A19-61.1	B1-182.1	S652-118 IgG	5-7	2-51	5-24	S562-112
B.1.351 NTD	-0.0350874	-0.0170855	-0.0127705	0.0168731	0.0117555	-0.0849448	2.66338	1.66643	0.0117775	0.0135109	-0.0665295
B.1.351 NTD	-0.020529	0.0894421	0.024905	0.0108372	0.0193872	-0.0350634	2.63952	1.64994	0.0116458	0.0114918	-0.138936
B.1.351 NTD	-0.0278326	-0.00528333	0.0160637	0.0143787	0.00116799	-0.0246693	2.66251	1.66808	0.00779501	0.00552843	-0.0452547
	Average normalized reponse
	CR3022	S652-109	A19-46.1	A23-58.1	A19-61.1	B1-182.1	S652-118 IgG	5-7	2-51	5-24	S562-112
B.1.351 NTD	-0.0278164	0.0223577	0.00939941	0.0140297	0.0107702	-0.0482258	2.65514	1.66148	0.0104061	0.0101771	-0.0835734
	Load
P.1 NTD	0.8403	0.8749	0.9483	0.8594	1.0035	0.5259	0.9494	0.894	0.8726	0.9864	0.9481	0.8529	0.8931	0.8727	0.8836
P.1 NTD	0.8598	1.0409	0.4042	0.802	0.8703	0.8733	0.8919	0.8829	1.0501	0.9159	0.7199	0.8529	0.8931	0.8727	0.8836
P.1 NTD	0.9441	0.8492	1.0022	0.8844	0.6788	0.877	0.9844	0.9074	0.8658	0.9885	0.7994	0.8529	0.8931	0.8727	0.8836
	Response
	CR3022	S652-109	A19-46.1	A23-58.1	A19-61.1	B1-182.1	S652-118 IgG	5-7	2-51	5-24	S562-112	1%BSA for CR3022, S652-109, and S652-118 measurements	1%BSA for A19-46.1, A23-58.1 and A19-61.1 measurements	1%BSA for5-7, 2-51, and 5-24 measurements	1%BSA for B1-182.1 and S562-112 measurements
P.1 NTD	-0.055	-0.0377	-0.0443	-0.0148	-0.0155	0.0041	2.0508	0.8847	1.3027	1.9648	0.0132	-0.0249	-0.03	-0.0236	-0.0445
P.1 NTD	-0.0521	-0.0173	0.0252	0.0003	-0.0293	0.037	1.9556	0.8748	1.5539	1.8477	-0.1284	-0.0249	-0.03	-0.0236	-0.0445
P.1 NTD	-0.0296	-0.0338	-0.013	-0.0128	-0.0052	-0.0707	2.093	0.9084	1.2927	1.9714	-0.0672	-0.0249	-0.03	-0.0236	-0.0445
	Response/Load
	CR3022	S652-109	A19-46.1	A23-58.1	A19-61.1	B1-182.1	S652-118 IgG	5-7	2-51	5-24	S562-112	1%BSA for CR3022, S652-109, and S652-118 measurements	1%BSA for A19-46.1, A23-58.1 and A19-61.1 measurements	1%BSA for5-7, 2-51, and 5-24 measurements	1%BSA for B1-182.1 and S562-112 measurements
P.1 NTD	-0.0654528	-0.0430906	-0.0467152	-0.0172213	-0.0154459	0.00779616	2.1601	0.989597	1.49289	1.99189	0.0139226	-0.0291945	-0.0335909	-0.0270425	-0.0503622
P.1 NTD	-0.0605955	-0.0166202	0.0623454	0.000374065	-0.0336666	0.042368	2.19262	0.990826	1.47976	2.01736	-0.178358	-0.0291945	-0.0335909	-0.0270425	-0.0503622
P.1 NTD	-0.0313526	-0.0398022	-0.0129715	-0.0144731	-0.00766058	-0.0806157	2.12617	1.0011	1.49307	1.99433	-0.084063	-0.0291945	-0.0335909	-0.0270425	-0.0503622
	Normalized Response/Load
	CR3022	S652-109	A19-46.1	A23-58.1	A19-61.1	B1-182.1	S652-118 IgG	5-7	2-51	5-24	S562-112
P.1 NTD	-0.0362583	-0.0138961	-0.0131243	0.0163695	0.0181449	0.0581583	2.1893	1.01664	1.51994	2.01893	0.0642847
P.1 NTD	-0.031401	0.0125743	0.0959362	0.0339649	-7.56885e-05	0.0927302	2.22182	1.01787	1.50681	2.0444	-0.127996
P.1 NTD	-0.0021581	-0.0106077	0.0206194	0.0191178	0.0259303	-0.0302536	2.15536	1.02814	1.52011	2.02138	-0.0337009
	Average normalized reponse
	CR3022	S652-109	A19-46.1	A23-58.1	A19-61.1	B1-182.1	S652-118 IgG	5-7	2-51	5-24	S562-112
P.1 NTD	-0.0232725	-0.0039765	0.0344771	0.0231507	0.0146665	0.0402116	2.18883	1.02088	1.51562	2.02824	-0.0324707
	Load
B.1.429-W152C NTD	0.8752	0.891	0.9681	0.9469	0.9604	0.5312	0.8945	0.9079	0.9223	0.9146	0.9583	0.8663	0.5516	0.896	0.927
B.1.429-W152C NTD	0.8398	0.8737	0.8995	0.9464	0.7211	0.8797	0.8364	0.8664	0.8882	0.882	0.8574	0.8663	0.5516	0.896	0.927
B.1.429-W152C NTD	0.8605	0.8792	0.9451	0.9804	0.8192	0.9293	0.8765	0.8751	0.908	0.8744	0.9376	0.8663	0.5516	0.896	0.927
	Response
	CR3022	S652-109	A19-46.1	A23-58.1	A19-61.1	B1-182.1	S652-118 IgG	5-7	2-51	5-24	S562-112	1%BSA for CR3022, S652-109, and S652-118 measurements	1%BSA for A19-46.1, A23-58.1 and A19-61.1 measurements	1%BSA for5-7, 2-51, and 5-24 measurements	1%BSA for B1-182.1 and S562-112 measurements
B.1.429-W152C NTD	-0.0491	-0.0274	-0.0952	-0.0165	-0.0228	-0.0905	2.0829	0.9277	0.1599	0.4313	-0.1109	-0.0292	-0.0132	-0.0236	-0.0351
B.1.429-W152C NTD	-0.0466	-0.0355	-0.0186	-0.0223	-0.0085	-0.0599	2.0048	0.8873	0.1489	0.4194	-0.1956	-0.0292	-0.0132	-0.0236	-0.0351
B.1.429-W152C NTD	-0.0651	-0.033	-0.1339	-0.0205	0.0189	-0.0579	2.0218	0.8896	0.1512	0.413	-0.1972	-0.0292	-0.0132	-0.0236	-0.0351
	Response/Load
	CR3022	S652-109	A19-46.1	A23-58.1	A19-61.1	B1-182.1	S652-118 IgG	5-7	2-51	5-24	S562-112	1%BSA for CR3022, S652-109, and S652-118 measurements	1%BSA for A19-46.1, A23-58.1 and A19-61.1 measurements	1%BSA for5-7, 2-51, and 5-24 measurements	1%BSA for B1-182.1 and S562-112 measurements
B.1.429-W152C NTD	-0.0561015	-0.030752	-0.0983369	-0.0174253	-0.0237401	-0.170369	2.32856	1.02181	0.173371	0.471572	-0.115726	-0.0337066	-0.0239304	-0.0263393	-0.0378641
B.1.429-W152C NTD	-0.0554894	-0.0406318	-0.0206782	-0.023563	-0.0117875	-0.0680914	2.39694	1.02412	0.167642	0.47551	-0.228132	-0.0337066	-0.0239304	-0.0263393	-0.0378641
B.1.429-W152C NTD	-0.0756537	-0.0375341	-0.141678	-0.0209098	0.0230713	-0.062305	2.30667	1.01657	0.16652	0.472324	-0.210324	-0.0337066	-0.0239304	-0.0263393	-0.0378641
	Normalized Response/Load
	CR3022	S652-109	A19-46.1	A23-58.1	A19-61.1	B1-182.1	S652-118 IgG	5-7	2-51	5-24	S562-112
B.1.429-W152C NTD	-0.0223949	0.0029546	-0.0744066	0.0065051	0.000190276	-0.132505	2.36227	1.04815	0.19971	0.497912	-0.0778617
B.1.429-W152C NTD	-0.0217828	-0.00692523	0.00325223	0.000367409	0.0121428	-0.0302273	2.43065	1.05046	0.193982	0.501849	-0.190267
B.1.429-W152C NTD	-0.0419471	-0.00382755	-0.117748	0.00302055	0.0470017	-0.0244409	2.34038	1.04291	0.192859	0.498663	-0.17246
	Average normalized reponse
	CR3022	S652-109	A19-46.1	A23-58.1	A19-61.1	B1-182.1	S652-118 IgG	5-7	2-51	5-24	S562-112
B.1.429-W152C NTD	-0.0287083	-0.00259939	-0.0629674	0.00329769	0.0197783	-0.062391	2.37777	1.04717	0.195517	0.499475	-0.146863
	Load
B.1.526-T95I-D253G NTD	0.3963	0.3843	0.2784	0.2737	0.2753	0.2748	0.3875	0.402	0.3885	0.3926	0.2699	0.3773	0.2716	0.3785	0.2818
B.1.526-T95I-D253G NTD	0.3995	0.3936	0.1807	0.2926	0.2819	0.2853	0.3855	0.3988	0.3913	0.3922	0.2596	0.3773	0.2716	0.3785	0.2818
B.1.526-T95I-D253G NTD	0.3784	0.3793	0.2742	0.2802	0.2488	0.2799	0.3829	0.3908	0.3842	0.3792	0.2655	0.3773	0.2716	0.3785	0.2818
	Response
	CR3022	S652-109	A19-46.1	A23-58.1	A19-61.1	B1-182.1	S652-118 IgG	5-7	2-51	5-24	S562-112	1%BSA for CR3022, S652-109, and S652-118 measurements	1%BSA for A19-46.1, A23-58.1 and A19-61.1 measurements	1%BSA for5-7, 2-51, and 5-24 measurements	1%BSA for B1-182.1 and S562-112 measurements
B.1.526-T95I-D253G NTD	-0.0285	-0.0256	-0.0624	-0.0116	-0.0148	-0.0294	0.8516	0.8286	0.7341	0.8121	-0.0859	-0.0157	-0.0136	-0.0141	-0.0123
B.1.526-T95I-D253G NTD	-0.0238	-0.0178	-0.0294	-0.0055	-0.0102	-0.0098	0.8375	0.8222	0.7375	0.8056	-0.1661	-0.0157	-0.0136	-0.0141	-0.0123
B.1.526-T95I-D253G NTD	-0.0158	-0.0178	0.1944	-0.02	-0.0178	-0.0224	0.8236	0.8167	0.7251	0.7877	-0.0773	-0.0157	-0.0136	-0.0141	-0.0123
	Response/Load
	CR3022	S652-109	A19-46.1	A23-58.1	A19-61.1	B1-182.1	S652-118 IgG	5-7	2-51	5-24	S562-112	1%BSA for CR3022, S652-109, and S652-118 measurements	1%BSA for A19-46.1, A23-58.1 and A19-61.1 measurements	1%BSA for5-7, 2-51, and 5-24 measurements	1%BSA for B1-182.1 and S562-112 measurements
B.1.526-T95I-D253G NTD	-0.0719152	-0.0666146	-0.224138	-0.0423822	-0.0537595	-0.106987	2.19768	2.06119	1.88958	2.06852	-0.318266	-0.0416114	-0.0500736	-0.0372523	-0.043648
B.1.526-T95I-D253G NTD	-0.0595745	-0.0452236	-0.162701	-0.018797	-0.036183	-0.0343498	2.1725	2.06169	1.88474	2.05405	-0.639831	-0.0416114	-0.0500736	-0.0372523	-0.043648
B.1.526-T95I-D253G NTD	-0.0417548	-0.0469286	0.708972	-0.0713776	-0.0715434	-0.0800286	2.15095	2.08982	1.8873	2.07727	-0.291149	-0.0416114	-0.0500736	-0.0372523	-0.043648
	Normalized Response/Load
	CR3022	S652-109	A19-46.1	A23-58.1	A19-61.1	B1-182.1	S652-118 IgG	5-7	2-51	5-24	S562-112
B.1.526-T95I-D253G NTD	-0.0303038	-0.0250032	-0.174064	0.00769147	-0.0036859	-0.0633389	2.23929	2.09845	1.92683	2.10577	-0.274618
B.1.526-T95I-D253G NTD	-0.017963	-0.00361213	-0.112627	0.0312766	0.0138906	0.00929817	2.21411	2.09894	1.922	2.09131	-0.596183
B.1.526-T95I-D253G NTD	-0.000143307	-0.0053171	0.759045	-0.0213039	-0.0214698	-0.0363806	2.19256	2.12707	1.92455	2.11452	-0.247501
	Average normalized reponse
	CR3022	S652-109	A19-46.1	A23-58.1	A19-61.1	B1-182.1	S652-118 IgG	5-7	2-51	5-24	S562-112
B.1.526-T95I-D253G NTD	-0.0161367	-0.0113108	0.157451	0.00588805	-0.00375502	-0.0301405	2.21532	2.10815	1.92446	2.10387	-0.372767
	Load
B.1.617-E154K NTD	0.8467	0.8268	0.9297	0.9034	0.8649	0.8788	0.8252	0.8735	0.8523	0.8481	0.9308	0.8232	0.8685	0.8359	0.873
B.1.617-E154K NTD	0.8597	0.8482	0.8597	0.3738	0.8652	0.5144	0.8255	0.8676	0.8709	0.8356	0.8961	0.8232	0.8685	0.8359	0.873
B.1.617-E154K NTD	0.8234	0.8493	0.6915	0.8698	0.7765	0.8761	0.809	0.8499	0.8484	0.8337	0.8833	0.8232	0.8685	0.8359	0.873
	Response
	CR3022	S652-109	A19-46.1	A23-58.1	A19-61.1	B1-182.1	S652-118 IgG	5-7	2-51	5-24	S562-112	1%BSA for CR3022, S652-109, and S652-118 measurements	1%BSA for A19-46.1, A23-58.1 and A19-61.1 measurements	1%BSA for5-7, 2-51, and 5-24 measurements	1%BSA for B1-182.1 and S562-112 measurements
B.1.617-E154K NTD	-0.0531	-0.0317	-0.0393	-0.015	-0.0212	-0.0796	1.9026	1.5934	0.9186	1.7717	-0.0438	-0.0274	-0.0304	-0.0188	-0.0505
B.1.617-E154K NTD	-0.0377	-0.0176	-0.021	0.0048	-0.0199	-0.0315	1.9226	1.5897	0.916	1.7674	-0.1685	-0.0274	-0.0304	-0.0188	-0.0505
B.1.617-E154K NTD	-0.039	-0.0259	0.2012	-0.0192	0.0607	-0.0437	1.8696	1.5605	0.8918	1.7364	-0.0808	-0.0274	-0.0304	-0.0188	-0.0505
	Response/Load
	CR3022	S652-109	A19-46.1	A23-58.1	A19-61.1	B1-182.1	S652-118 IgG	5-7	2-51	5-24	S562-112	1%BSA for CR3022, S652-109, and S652-118 measurements	1%BSA for A19-46.1, A23-58.1 and A19-61.1 measurements	1%BSA for5-7, 2-51, and 5-24 measurements	1%BSA for B1-182.1 and S562-112 measurements
B.1.617-E154K NTD	-0.0627141	-0.0383406	-0.0422717	-0.0166039	-0.0245115	-0.0905781	2.30562	1.82416	1.07779	2.08902	-0.0470563	-0.0332847	-0.0350029	-0.0224907	-0.0578465
B.1.617-E154K NTD	-0.0438525	-0.0207498	-0.0244271	0.0128411	-0.0230005	-0.0612364	2.32901	1.8323	1.05179	2.11513	-0.188037	-0.0332847	-0.0350029	-0.0224907	-0.0578465
B.1.617-E154K NTD	-0.0473646	-0.0304957	0.290962	-0.022074	0.0781713	-0.0498802	2.311	1.8361	1.05116	2.08276	-0.0914752	-0.0332847	-0.0350029	-0.0224907	-0.0578465
	Normalized Response/Load
	CR3022	S652-109	A19-46.1	A23-58.1	A19-61.1	B1-182.1	S652-118 IgG	5-7	2-51	5-24	S562-112
B.1.617-E154K NTD	-0.0294293	-0.00505585	-0.00726882	0.0183989	0.0104914	-0.0327316	2.33891	1.84665	1.10028	2.11151	0.0107902
B.1.617-E154K NTD	-0.0105678	0.0125349	0.0105758	0.047844	0.0120024	-0.00338989	2.3623	1.85479	1.07428	2.13762	-0.130191
B.1.617-E154K NTD	-0.0140798	0.00278904	0.325965	0.0129288	0.113174	0.00796636	2.34429	1.85859	1.07365	2.10525	-0.0336286
	Average normalized reponse
	CR3022	S652-109	A19-46.1	A23-58.1	A19-61.1	B1-182.1	S652-118 IgG	5-7	2-51	5-24	S562-112
B.1.617-E154K NTD	-0.0180256	0.0034227	0.109757	0.0263906	0.0452227	-0.00938503	2.3485	1.85334	1.08273	2.11813	-0.0510097
	Load
B.1.617-G142D-E154K NTD	0.8677	0.8702	0.9542	0.9639	0.9197	0.6054	0.8474	0.905	0.8965	0.8861	0.7047	0.8439	0.8835	0.8726	0.9359
B.1.617-G142D-E154K NTD	0.8895	0.8657	0.9556	0.9499	0.944	0.6519	0.8459	0.8907	0.8749	0.8776	0.6621	0.8439	0.8835	0.8726	0.9359
B.1.617-G142D-E154K NTD	0.8772	0.8731	0.9369	0.9423	0.9115	0.9559	0.8246	0.8761	0.9067	0.8609	0.7139	0.8439	0.8835	0.8726	0.9359
	Response
	CR3022	S652-109	A19-46.1	A23-58.1	A19-61.1	B1-182.1	S652-118 IgG	5-7	2-51	5-24	S562-112	1%BSA for CR3022, S652-109, and S652-118 measurements	1%BSA for A19-46.1, A23-58.1 and A19-61.1 measurements	1%BSA for5-7, 2-51, and 5-24 measurements	1%BSA for B1-182.1 and S562-112 measurements
B.1.617-G142D-E154K NTD	-0.0498	-0.0375	-0.0726	-0.0234	-0.0273	-0.1142	2.1353	1.4422	0.1885	0.0018	0.1977	-0.0296	-0.0288	-0.0235	-0.0467
B.1.617-G142D-E154K NTD	-0.0441	-0.0287	-0.0121	-0.0152	-0.0296	-0.0426	2.1433	1.5049	0.1827	-0.0038	0.0523	-0.0296	-0.0288	-0.0235	-0.0467
B.1.617-G142D-E154K NTD	-0.035	-0.0252	0.0456	-0.0228	-0.0298	-0.0577	2.0891	1.4815	0.1874	-0.009	0.0621	-0.0296	-0.0288	-0.0235	-0.0467
	Response/Load
	CR3022	S652-109	A19-46.1	A23-58.1	A19-61.1	B1-182.1	S652-118 IgG	5-7	2-51	5-24	S562-112	1%BSA for CR3022, S652-109, and S652-118 measurements	1%BSA for A19-46.1, A23-58.1 and A19-61.1 measurements	1%BSA for5-7, 2-51, and 5-24 measurements	1%BSA for B1-182.1 and S562-112 measurements
B.1.617-G142D-E154K NTD	-0.0573931	-0.0430935	-0.0760847	-0.0242764	-0.0296836	-0.188636	2.51983	1.59359	0.210262	0.00203137	0.280545	-0.0350752	-0.0325976	-0.026931	-0.0498985
B.1.617-G142D-E154K NTD	-0.0495784	-0.0331524	-0.0126622	-0.0160017	-0.0313559	-0.0653474	2.53375	1.68957	0.208824	-0.00432999	0.0789911	-0.0350752	-0.0325976	-0.026931	-0.0498985
B.1.617-G142D-E154K NTD	-0.0398997	-0.0288627	0.0486711	-0.0241961	-0.0326934	-0.060362	2.53347	1.69102	0.206684	-0.0104542	0.086987	-0.0350752	-0.0325976	-0.026931	-0.0498985
	Normalized Response/Load
	CR3022	S652-109	A19-46.1	A23-58.1	A19-61.1	B1-182.1	S652-118 IgG	5-7	2-51	5-24	S562-112
B.1.617-G142D-E154K NTD	-0.0223179	-0.0080183	-0.0434871	0.00832125	0.00291403	-0.138737	2.5549	1.62052	0.237193	0.0289624	0.330443
B.1.617-G142D-E154K NTD	-0.0145032	0.00192288	0.0199354	0.0165959	0.00124169	-0.015449	2.56883	1.7165	0.235755	0.022601	0.12889
B.1.617-G142D-E154K NTD	-0.00482443	0.00621257	0.0812688	0.00840151	-9.57395e-05	-0.0104635	2.56855	1.71795	0.233615	0.0164768	0.136885
	Average normalized reponse
	CR3022	S652-109	A19-46.1	A23-58.1	A19-61.1	B1-182.1	S652-118 IgG	5-7	2-51	5-24	S562-112
B.1.617-G142D-E154K NTD	-0.0138818	3.90535e-05	0.019239	0.0111062	0.00135333	-0.0548832	2.56409	1.68499	0.235521	0.0226801	0.198739
	Load
B.1.617.1-T95I-G142D-E154K NTD	0.983	0.9783	1.0985	1.0968	1.0845	1.1505	0.9847	1.0494	1.0714	1.0933	1.1336	0.9791	1.0203	1.0473	1.1412
B.1.617.1-T95I-G142D-E154K NTD	0.9344	0.9828	1.0339	1.0792	1.0586	1.1014	0.9587	1.004	1.0438	1.0191	1.0612	0.9791	1.0203	1.0473	1.1412
B.1.617.1-T95I-G142D-E154K NTD	0.9773	0.9715	1.0139	1.0579	1.0735	1.0799	0.9757	1.0426	1.0386	1.0319	0.9985	0.9791	1.0203	1.0473	1.1412
	Response
	CR3022	S652-109	A19-46.1	A23-58.1	A19-61.1	B1-182.1	S652-118 IgG	5-7	2-51	5-24	S562-112	1%BSA for CR3022, S652-109, and S652-118 measurements	1%BSA for A19-46.1, A23-58.1 and A19-61.1 measurements	1%BSA for5-7, 2-51, and 5-24 measurements	1%BSA for B1-182.1 and S562-112 measurements
B.1.617.1-T95I-G142D-E154K NTD	-0.0521	-0.0463	-0.0264	-0.023	-0.0223	-0.0205	2.4057	1.6019	0.3363	0.0298	-0.0178	-0.0396	-0.0259	-0.0321	-0.0197
B.1.617.1-T95I-G142D-E154K NTD	-0.05	-0.0426	-0.0218	-0.0248	-0.026	-0.0232	2.3776	1.5267	0.3218	0.0238	-0.0145	-0.0396	-0.0259	-0.0321	-0.0197
B.1.617.1-T95I-G142D-E154K NTD	-0.0426	-0.0387	0.0027	-0.0306	0.0091	-0.0231	2.371	1.6366	0.3261	0.0174	0.0079	-0.0396	-0.0259	-0.0321	-0.0197
	Response/Load
	CR3022	S652-109	A19-46.1	A23-58.1	A19-61.1	B1-182.1	S652-118 IgG	5-7	2-51	5-24	S562-112	1%BSA for CR3022, S652-109, and S652-118 measurements	1%BSA for A19-46.1, A23-58.1 and A19-61.1 measurements	1%BSA for5-7, 2-51, and 5-24 measurements	1%BSA for B1-182.1 and S562-112 measurements
B.1.617.1-T95I-G142D-E154K NTD	-0.053001	-0.047327	-0.0240328	-0.0209701	-0.0205625	-0.0178183	2.44308	1.52649	0.313888	0.0272569	-0.0157022	-0.0404453	-0.0253847	-0.0306502	-0.0172625
B.1.617.1-T95I-G142D-E154K NTD	-0.0535103	-0.0433455	-0.0210852	-0.02298	-0.0245607	-0.0210641	2.48003	1.52062	0.308297	0.0233539	-0.0136638	-0.0404453	-0.0253847	-0.0306502	-0.0172625
B.1.617.1-T95I-G142D-E154K NTD	-0.0435895	-0.0398353	0.00266298	-0.0289252	0.00847694	-0.0213909	2.43005	1.56973	0.31398	0.0168621	0.00791187	-0.0404453	-0.0253847	-0.0306502	-0.0172625
	Normalized Response/Load
	CR3022	S652-109	A19-46.1	A23-58.1	A19-61.1	B1-182.1	S652-118 IgG	5-7	2-51	5-24	S562-112
B.1.617.1-T95I-G142D-E154K NTD	-0.0125557	-0.00688169	0.00135192	0.0044146	0.00482222	-0.000555809	2.48352	1.55714	0.344539	0.0579072	0.00156034
B.1.617.1-T95I-G142D-E154K NTD	-0.013065	-0.00290024	0.00429948	0.00240471	0.00082395	-0.00380157	2.52047	1.55127	0.338947	0.0540042	0.00359875
B.1.617.1-T95I-G142D-E154K NTD	-0.00314417	0.000610001	0.0280477	-0.00354054	0.0338616	-0.00412834	2.4705	1.60038	0.344631	0.0475123	0.0251744
	Average normalized reponse
	CR3022	S652-109	A19-46.1	A23-58.1	A19-61.1	B1-182.1	S652-118 IgG	5-7	2-51	5-24	S562-112
B.1.617.1-T95I-G142D-E154K NTD	-0.00958828	-0.00305731	0.011233	0.00109292	0.0131693	-0.00282857	2.4915	1.5696	0.342705	0.0531412	0.0101112
	Load
B.1.617.2 NTD	0.8752	0.8509	0.9902	0.9527	0.9623	1.0078	0.8635	0.9596	0.9332	0.9128	1.0074	0.8552	0.9226	0.9179	0.9978
B.1.617.2 NTD	0.8719	0.8594	0.9362	0.9702	0.958	0.9739	0.8622	0.8992	0.9269	0.9082	0.9686	0.8552	0.9226	0.9179	0.9978
B.1.617.2 NTD	0.8757	0.8469	1.2112	0.9623	0.9421	0.9896	0.8507	0.9261	0.9222	0.89	0.9659	0.8552	0.9226	0.9179	0.9978
	Response
	CR3022	S652-109	A19-46.1	A23-58.1	A19-61.1	B1-182.1	S652-118 IgG	5-7	2-51	5-24	S562-112	1%BSA for CR3022, S652-109, and S652-118 measurements	1%BSA for A19-46.1, A23-58.1 and A19-61.1 measurements	1%BSA for5-7, 2-51, and 5-24 measurements	1%BSA for B1-182.1 and S562-112 measurements
B.1.617.2 NTD	-0.0455	-0.0402	-0.0177	-0.0123	-0.0123	-0.0126	2.2675	0.3334	0.0202	-0.014	-0.0119	-0.0328	-0.0233	-0.022	0.0128
B.1.617.2 NTD	-0.0451	-0.038	-0.0136	-0.0158	-0.0135	-0.0111	2.2834	0.3291	0.02	-0.0185	-0.0123	-0.0328	-0.0233	-0.022	0.0128
B.1.617.2 NTD	-0.0395	-0.0323	0.2638	-0.0124	0.0301	-0.0179	2.2445	0.3367	0.0188	-0.0237	0.0006	-0.0328	-0.0233	-0.022	0.0128
	Response/Load
	CR3022	S652-109	A19-46.1	A23-58.1	A19-61.1	B1-182.1	S652-118 IgG	5-7	2-51	5-24	S562-112	1%BSA for CR3022, S652-109, and S652-118 measurements	1%BSA for A19-46.1, A23-58.1 and A19-61.1 measurements	1%BSA for5-7, 2-51, and 5-24 measurements	1%BSA for B1-182.1 and S562-112 measurements
B.1.617.2 NTD	-0.0519881	-0.0472441	-0.0178752	-0.0129107	-0.0127819	-0.0125025	2.62594	0.347436	0.0216459	-0.0153374	-0.0118126	-0.0383536	-0.0252547	-0.0239678	0.0128282
B.1.617.2 NTD	-0.0517261	-0.0442169	-0.0145268	-0.0162853	-0.0140919	-0.0113975	2.64834	0.365992	0.0215773	-0.02037	-0.0126987	-0.0383536	-0.0252547	-0.0239678	0.0128282
B.1.617.2 NTD	-0.0451068	-0.0381391	0.217801	-0.0128858	0.0319499	-0.0180881	2.63842	0.363568	0.020386	-0.0266292	0.000621182	-0.0383536	-0.0252547	-0.0239678	0.0128282
	Normalized Response/Load
	CR3022	S652-109	A19-46.1	A23-58.1	A19-61.1	B1-182.1	S652-118 IgG	5-7	2-51	5-24	S562-112
B.1.617.2 NTD	-0.0136345	-0.00889049	0.00737954	0.012344	0.0124728	-0.0253307	2.66429	0.371404	0.0456137	0.00863033	-0.0246408
B.1.617.2 NTD	-0.0133725	-0.00586329	0.0107279	0.00896941	0.0111629	-0.0242257	2.6867	0.38996	0.0455451	0.00359779	-0.025527
B.1.617.2 NTD	-0.00675317	0.000214506	0.243055	0.0123689	0.0572046	-0.0309163	2.67677	0.387535	0.0443538	-0.00266146	-0.012207
	Average normalized reponse
	CR3022	S652-109	A19-46.1	A23-58.1	A19-61.1	B1-182.1	S652-118 IgG	5-7	2-51	5-24	S562-112
B.1.617.2 NTD	-0.0112534	-0.00484643	0.0870542	0.0112275	0.0269468	-0.0268242	2.67592	0.382966	0.0451708	0.00318889	-0.0207916
	Load
AY.1 NTD	0.5436	0.5241	0.6117	0.5812	0.5731	0.6441	0.521	0.5879	0.5856	0.5589	0.6166	0.5257	0.5262	0.5667	0.6591
AY.1 NTD	0.532	0.548	0.5925	0.5815	0.5876	0.594	0.5214	0.5866	0.5768	0.5641	0.598	0.5257	0.5262	0.5667	0.6591
AY.1 NTD	0.5304	0.539	0.7743	0.5915	0.402	0.5856	0.5368	0.5711	0.5782	0.5621	0.5929	0.5257	0.5262	0.5667	0.6591
	Response
	CR3022	S652-109	A19-46.1	A23-58.1	A19-61.1	B1-182.1	S652-118 IgG	5-7	2-51	5-24	S562-112	1%BSA for CR3022, S652-109, and S652-118 measurements	1%BSA for A19-46.1, A23-58.1 and A19-61.1 measurements	1%BSA for5-7, 2-51, and 5-24 measurements	1%BSA for B1-182.1 and S562-112 measurements
AY.1 NTD	-0.034	-0.0269	-0.01	-0.0065	-0.0118	-0.0081	1.5527	0.3556	0.0247	-0.0153	-0.011	-0.0182	-0.0146	-0.0183	0.014
AY.1 NTD	-0.0295	-0.0285	-0.0064	-0.0087	-0.0098	-0.007	1.5712	0.3532	0.0232	-0.011	-0.0018	-0.0182	-0.0146	-0.0183	0.014
AY.1 NTD	-0.0299	-0.03	0.2966	-0.0078	-0.018	-0.0068	1.5581	0.3511	0.0205	-0.0104	0.0021	-0.0182	-0.0146	-0.0183	0.014
	Response/Load
	CR3022	S652-109	A19-46.1	A23-58.1	A19-61.1	B1-182.1	S652-118 IgG	5-7	2-51	5-24	S562-112	1%BSA for CR3022, S652-109, and S652-118 measurements	1%BSA for A19-46.1, A23-58.1 and A19-61.1 measurements	1%BSA for5-7, 2-51, and 5-24 measurements	1%BSA for B1-182.1 and S562-112 measurements
AY.1 NTD	-0.062546	-0.0513261	-0.0163479	-0.0111838	-0.0205898	-0.0125757	2.98023	0.604865	0.042179	-0.0273752	-0.0178398	-0.0346205	-0.0277461	-0.0322922	0.0212411
AY.1 NTD	-0.0554511	-0.0520073	-0.0108017	-0.0149613	-0.016678	-0.0117845	3.01343	0.602114	0.0402219	-0.0195001	-0.00301003	-0.0346205	-0.0277461	-0.0322922	0.0212411
AY.1 NTD	-0.0563725	-0.0556586	0.383056	-0.0131868	-0.0447761	-0.011612	2.90257	0.614778	0.0354549	-0.018502	0.00354191	-0.0346205	-0.0277461	-0.0322922	0.0212411
	Normalized Response/Load
	CR3022	S652-109	A19-46.1	A23-58.1	A19-61.1	B1-182.1	S652-118 IgG	5-7	2-51	5-24	S562-112
AY.1 NTD	-0.0279255	-0.0167056	0.0113982	0.0165623	0.00715633	-0.0338168	3.01485	0.637157	0.0744712	0.00491702	-0.0390809
AY.1 NTD	-0.0208306	-0.0173868	0.0169444	0.0127848	0.0110681	-0.0330256	3.04805	0.634406	0.0725141	0.0127921	-0.0242511
AY.1 NTD	-0.021752	-0.0210381	0.410802	0.0145593	-0.01703	-0.0328531	2.93719	0.647071	0.0677471	0.0137902	-0.0176992
	Average normalized reponse
	CR3022	S652-109	A19-46.1	A23-58.1	A19-61.1	B1-182.1	S652-118 IgG	5-7	2-51	5-24	S562-112
AY.1 NTD	-0.0235027	-0.0183768	0.146381	0.0146355	0.000398135	-0.0332318	3.00003	0.639545	0.0715775	0.0104998	-0.0270104
	Load
B.1.618 NTD	0.6765	0.6883	0.7611	0.7554	0.7522	0.7834	0.6649	0.7367	0.7292	0.7199	0.7884	0.6603	0.7414	0.6985	0.7858
B.1.618 NTD	0.6821	0.6743	0.7634	0.74	0.7221	0.7572	0.6556	0.735	0.7176	0.6898	0.7667	0.6603	0.7414	0.6985	0.7858
B.1.618 NTD	0.6757	0.6845	0.7367	0.7632	0.7306	0.7743	0.6583	0.7195	0.7333	0.6938	0.7531	0.6603	0.7414	0.6985	0.7858
	Response
	CR3022	S652-109	A19-46.1	A23-58.1	A19-61.1	B1-182.1	S652-118 IgG	5-7	2-51	5-24	S562-112	1%BSA for CR3022, S652-109, and S652-118 measurements	1%BSA for A19-46.1, A23-58.1 and A19-61.1 measurements	1%BSA for5-7, 2-51, and 5-24 measurements	1%BSA for B1-182.1 and S562-112 measurements
B.1.618 NTD	-0.0434	-0.0343	-0.0156	-0.0139	-0.0122	-0.0092	1.7677	1.1208	-0.0169	0.8882	-0.0166	-0.0243	-0.0189	-0.0195	-0.0025
B.1.618 NTD	-0.0373	-0.0264	-0.0074	-0.0091	-0.0157	-0.0119	1.7445	1.1564	-0.0181	0.8526	-0.0085	-0.0243	-0.0189	-0.0195	-0.0025
B.1.618 NTD	-0.0278	-0.0238	0.0678	-0.0114	-0.0095	-0.0149	1.7387	1.1608	-0.0172	0.8499	0.0027	-0.0243	-0.0189	-0.0195	-0.0025
	Response/Load
	CR3022	S652-109	A19-46.1	A23-58.1	A19-61.1	B1-182.1	S652-118 IgG	5-7	2-51	5-24	S562-112	1%BSA for CR3022, S652-109, and S652-118 measurements	1%BSA for A19-46.1, A23-58.1 and A19-61.1 measurements	1%BSA for5-7, 2-51, and 5-24 measurements	1%BSA for B1-182.1 and S562-112 measurements
B.1.618 NTD	-0.0641537	-0.0498329	-0.0204966	-0.0184008	-0.0162191	-0.0117437	2.6586	1.52138	-0.0231761	1.23378	-0.0210553	-0.0368015	-0.0254923	-0.027917	-0.00318147
B.1.618 NTD	-0.0546841	-0.0391517	-0.00969348	-0.0122973	-0.0217421	-0.0157158	2.66092	1.57333	-0.025223	1.23601	-0.0110865	-0.0368015	-0.0254923	-0.027917	-0.00318147
B.1.618 NTD	-0.0411425	-0.0347699	0.092032	-0.0149371	-0.013003	-0.0192432	2.6412	1.61334	-0.0234556	1.22499	0.00358518	-0.0368015	-0.0254923	-0.027917	-0.00318147
	Normalized Response/Load
	CR3022	S652-109	A19-46.1	A23-58.1	A19-61.1	B1-182.1	S652-118 IgG	5-7	2-51	5-24	S562-112
B.1.618 NTD	-0.0273523	-0.0130315	0.00499566	0.00709146	0.00927322	-0.00856221	2.6954	1.5493	0.00474088	1.2617	-0.0178738
B.1.618 NTD	-0.0178826	-0.00235026	0.0157988	0.013195	0.00375017	-0.0125343	2.69772	1.60125	0.002694	1.26393	-0.007905
B.1.618 NTD	-0.00434106	0.00203155	0.117524	0.0105552	0.0124893	-0.0160617	2.678	1.64126	0.00446135	1.25291	0.00676665
	Average normalized reponse
	CR3022	S652-109	A19-46.1	A23-58.1	A19-61.1	B1-182.1	S652-118 IgG	5-7	2-51	5-24	S562-112
B.1.618 NTD	-0.0165253	-0.00445006	0.0461063	0.0102806	0.00850423	-0.0123861	2.69037	1.59727	0.00396541	1.25951	-0.00633739
	Load
C.37 NTD	0.6619	0.6547	0.6498	0.6436	0.654	0.6476	0.6657	0.6456	0.6412	0.6292	0.6595	0.6397
C.37 NTD	0.7841	0.7109	0.7163	0.7106	0.7407	0.7159	0.725	0.7072	0.7136	0.6943	0.7415	0.7082
C.37 NTD	0.7698	0.7351	0.7253	0.7334	0.7491	0.7229	0.7549	0.732	0.7365	0.7083	0.7398	0.7247
	Response
	CR3022	S652-109	A19-46.1	A23-58.1	A19-61.1	B1-182.1	S652-118 IgG	5-7	2-51	5-24	S562-112	1%BSA
C.37 NTD	0.0304	0.0232	0.0047	0.0105	0.0113	0.0067	1.6303	0.7456	-0.0083	-0.0038	0.0276	-0.0163
C.37 NTD	0.0272	0.0287	0.0172	0.0215	0.0239	0.0123	1.7587	0.8012	-0.0015	0.0064	0.0309	-0.0096
C.37 NTD	0.041	0.0315	0.0247	0.0348	0.0248	0.0206	1.8394	0.8324	0.0045	0.0079	0.0296	-0.0078
	Response/Load
	CR3022	S652-109	A19-46.1	A23-58.1	A19-61.1	B1-182.1	S652-118 IgG	5-7	2-51	5-24	S562-112	1%BSA
C.37 NTD	0.0459284	0.0354361	0.00723299	0.0163145	0.0172783	0.0103459	2.449	1.15489	-0.0129445	-0.00603942	0.0418499	-0.0254807
C.37 NTD	0.0346895	0.0403714	0.0240123	0.0302561	0.0322668	0.0171812	2.42579	1.13292	-0.00210202	0.00921792	0.0416723	-0.0135555
C.37 NTD	0.0532606	0.0428513	0.0340549	0.0474502	0.0331064	0.0284963	2.43661	1.13716	0.00610998	0.0111535	0.0400108	-0.0107631
	Normalized Response/Load
	CR3022	S652-109	A19-46.1	A23-58.1	A19-61.1	B1-182.1	S652-118 IgG	5-7	2-51	5-24	S562-112
C.37 NTD	0.0714091	0.0609168	0.0327137	0.0417952	0.042759	0.0358266	2.47448	1.18038	0.0125362	0.0194413	0.0673306
C.37 NTD	0.0482449	0.0539269	0.0375678	0.0438116	0.0458223	0.0307367	2.43935	1.14647	0.0114535	0.0227734	0.0552278
C.37 NTD	0.0640237	0.0536144	0.0448179	0.0582133	0.0438695	0.0392594	2.44738	1.14792	0.0168731	0.0219165	0.0507739
	Average normalized reponse
	CR3022	S652-109	A19-46.1	A23-58.1	A19-61.1	B1-182.1	S652-118 IgG	5-7	2-51	5-24	S562-112
C.37 NTD	0.0612259	0.0561527	0.0383665	0.04794	0.0441502	0.0352742	2.45374	1.15826	0.0136209	0.0213771	0.0577774
	Load
B.1.621 NTD	0.7235	0.7276	0.6944	0.7378	0.7125	0.7181	0.7065	0.7225	0.7309	0.5435	0.7071	0.7114
B.1.621 NTD	0.8588	0.7956	0.7715	0.817	0.7885	0.7616	0.7758	0.6746	0.6147	0.7996	0.784	0.7842
B.1.621 NTD	0.8308	0.8194	0.7884	0.8334	0.8003	0.8069	0.7929	0.8123	0.6369	0.7619	0.8073	0.8056
	Response
	CR3022	S652-109	A19-46.1	A23-58.1	A19-61.1	B1-182.1	S652-118 IgG	5-7	2-51	5-24	S562-112	1%BSA
B.1.621 NTD	0.0114	0.0119	0.0017	0.0063	0.0057	-0.0064	1.7392	1.3813	-0.0051	-0.0029	0.0112	-0.0221
B.1.621 NTD	0.0153	0.0191	0.0125	0.0244	0.009	0.0057	1.8917	1.3097	0.0112	-0.0075	0.023	-0.0183
B.1.621 NTD	0.0271	0.0261	0.0128	0.0183	0.0075	0.0062	1.9347	1.4764	0.0071	0.0036	0.0201	-0.0176
	Response/Load
	CR3022	S652-109	A19-46.1	A23-58.1	A19-61.1	B1-182.1	S652-118 IgG	5-7	2-51	5-24	S562-112	1%BSA
B.1.621 NTD	0.0157567	0.0163551	0.00244816	0.0085389	0.008	-0.00891241	2.46171	1.91183	-0.0069777	-0.00533579	0.0158393	-0.0310655
B.1.621 NTD	0.0178156	0.024007	0.0162022	0.0298654	0.0114141	0.00748424	2.43839	1.94145	0.0182203	-0.00937969	0.0293367	-0.0233359
B.1.621 NTD	0.0326192	0.0318526	0.0162354	0.0219582	0.00937149	0.00768373	2.44003	1.81756	0.0111477	0.00472503	0.0248978	-0.0218471
	Normalized Response/Load
	CR3022	S652-109	A19-46.1	A23-58.1	A19-61.1	B1-182.1	S652-118 IgG	5-7	2-51	5-24	S562-112
B.1.621 NTD	0.0468222	0.0474206	0.0335137	0.0396044	0.0390655	0.0221531	2.49278	1.9429	0.0240878	0.0257297	0.0469048
B.1.621 NTD	0.0411514	0.0473429	0.0395381	0.0532012	0.03475	0.0308201	2.46172	1.96478	0.0415562	0.0139562	0.0526726
B.1.621 NTD	0.0544662	0.0536996	0.0380825	0.0438053	0.0312186	0.0295308	2.46188	1.8394	0.0329948	0.0265721	0.0467449
	Average normalized reponse
	CR3022	S652-109	A19-46.1	A23-58.1	A19-61.1	B1-182.1	S652-118 IgG	5-7	2-51	5-24	S562-112
B.1.621 NTD	0.04748	0.0494877	0.0370447	0.045537	0.0350113	0.0275013	2.47213	1.91569	0.0328796	0.022086	0.0487741
	Load
B.1.1.529 NTD	0.6178	0.6071	0.6106	0.6031	0.6541	0.6037	0.5996	0.5992	0.604	0.588	0.5972	0.5971
B.1.1.529 NTD	0.7384	0.6732	0.7092	0.6775	0.7303	0.6625	0.6727	0.654	0.6817	0.6617	0.6905	0.6627
B.1.1.529 NTD	0.7186	0.6891	0.6974	0.6834	0.7357	0.6717	0.6862	0.6765	0.6899	0.6748	0.6838	0.6755
	Response
	CR3022	S652-109	A19-46.1	A23-58.1	A19-61.1	B1-182.1	S652-118 IgG	5-7	2-51	5-24	S562-112	1%BSA
B.1.1.529 NTD	0.0235	0.015	0.0026	0.0106	0.0154	0.0005	1.5871	1.2227	-0.0082	-0.0128	0.0253	-0.014
B.1.1.529 NTD	0.0221	0.0195	0.0116	0.0195	0.0224	0.0093	1.7561	1.3055	0.0001	0.0016	0.0342	-0.0134
B.1.1.529 NTD	0.0319	0.0298	0.0203	0.0227	0.0207	0.0086	1.8011	1.3318	-0.0008	-0.0018	0.0318	-0.0107
	Response/Load
	CR3022	S652-109	A19-46.1	A23-58.1	A19-61.1	B1-182.1	S652-118 IgG	5-7	2-51	5-24	S562-112	1%BSA
B.1.1.529 NTD	0.0380382	0.0247076	0.00425811	0.0175759	0.0235438	0.000828226	2.64693	2.04055	-0.0135762	-0.0217687	0.0423644	-0.0234467
B.1.1.529 NTD	0.0299296	0.0289661	0.0163565	0.0287823	0.0306723	0.0140377	2.61052	1.99618	0.000146692	0.00241801	0.0495293	-0.0202203
B.1.1.529 NTD	0.0443919	0.0432448	0.0291081	0.0332163	0.0281365	0.0128033	2.62474	1.96866	-0.00115959	-0.00266746	0.0465048	-0.0158401
	Normalized Response/Load
	CR3022	S652-109	A19-46.1	A23-58.1	A19-61.1	B1-182.1	S652-118 IgG	5-7	2-51	5-24	S562-112
B.1.1.529 NTD	0.0614849	0.0481543	0.0277048	0.0410225	0.0469905	0.0242749	2.67038	2.064	0.0098705	0.00167795	0.065811
B.1.1.529 NTD	0.0501499	0.0491864	0.0365768	0.0490026	0.0508926	0.034258	2.63075	2.0164	0.020367	0.0226383	0.0697496
B.1.1.529 NTD	0.060232	0.0590849	0.0449482	0.0490564	0.0439766	0.0286435	2.64059	1.9845	0.0146805	0.0131727	0.0623449
	Average normalized reponse
	CR3022	S652-109	A19-46.1	A23-58.1	A19-61.1	B1-182.1	S652-118 IgG	5-7	2-51	5-24	S562-112
B.1.1.529 NTD	0.0572889	0.0521419	0.0364099	0.0463605	0.0472866	0.0290588	2.64724	2.02163	0.0149727	0.0124963	0.0659685

## Sheet: Fig6C dataset
S1 Dataset. Individual BLI measurements of the SARS-CoV-2 variant probes for biotinylation level, ACE2 binding, and antibodies binding.
Fig 6C raw data for RBD probes binding to streptavidin biosensor and to ACE2 receptor
	Load 1	Load 2	Load 3	Average load	Load standard deviation		ACE2 Response 1	ACE2 Response 2	ACE2 Response 3	Average response	Response standard deviation
WA-1 RBD	0.833	0.8256	0.8708	0.843133	0.024244		1.1733	1.1688	1.1653	1.16913	0.0040104
B.1.1.7 RBD	0.7994	0.7712	0.6657	0.745433	0.070476		1.1002	1.1126	1.0751	1.09597	0.0191051
B.1.351 RBD	0.7885	0.7674	0.7869	0.780933	0.0117475		1.1304	1.1497	1.0828	1.12097	0.0344332
P.1 RBD	0.4175	0.471	0.4153	0.4346	0.0315425		0.9457	0.9235	0.9019	0.9237	0.0219007
B.1.429 RBD	1.3243	1.3413	1.3513	1.33897	0.0136504		1.0105	0.9472	0.9995	0.985733	0.033821
B.1.526-S477N RBD	0.5597	0.5404	0.5485	0.549533	0.00969141		1.2339	1.213	1.2123	1.21973	0.0122737
B.1.526-E484K RBD (also B.1.618 RBD)	0.673	0.6778	0.6816	0.677467	0.00430968		0.4515	0.4094	0.4512	0.437367	0.0242203
B.1.617.1 RBD	1.1896	1.1944	1.18	1.188	0.00733212		1.1101	1.1678	1.1306	1.13617	0.02925
B.1.617.2 RBD	1.2325	1.2406	1.0938	1.18897	0.0825162		1.1078	1.1376	1.1056	1.117	0.017874
AY.1 RBD	1.1576	1.1191	1.111	1.12923	0.0248979		1.1573	1.1481	1.1185	1.1413	0.0202741
C.37 RBD	0.6751	0.6478	0.6438	0.655567	0.0170342		1.2099	1.2407	1.2042	1.21827	0.0196358
B.1.621 RBD	1.8977	1.8697	1.8175	1.86163	0.040704		1.7487	1.7195	1.718	1.72873	0.0173079
B.1.1.529 RBD	0.3455	0.3317	0.3327	0.336633	0.00769502		0.6098	0.6384	0.6276	0.625267	0.0144421

## Sheet: Fig6D dataset
S1 Dataset. Individual BLI measurements of the SARS-CoV-2 variant probes for biotinylation level, ACE2 binding, and antibodies binding.
Fig 6D raw data for RBD probes binding to antibodies
	Load
WA-1 RBD	0.8061	0.7552	0.8638	0.833	0.8926	0.8302	0.8443	0.8798	0.84	0.8994	0.8777	0.8501	0.9262	0.924	0.8732
WA-1 RBD	0.7401	0.7891	0.8308	0.8256	0.9069	0.8393	0.8509	0.8429	0.842	0.8984	0.853	0.8501	0.9262	0.924	0.8732
WA-1 RBD	0.7881	0.8135	0.8436	0.8708	0.8904	0.8753	0.8456	0.8425	0.868	0.8986	0.8397	0.8501	0.9262	0.924	0.8732
	Response
	CR3022	S652-109	A19-46.1	A23-58.1	A19-61.1	B1-182.1	S652-118 IgG	5-7	2-51	5-24	S562-112	1%BSA for CR3022, S652-109, and S652-118 measurements	1%BSA for A19-46.1, A23-58.1 and A19-61.1 measurements	1%BSA for5-7, 2-51, and 5-24 measurements	1%BSA for B1-182.1 and S562-112 measurements
WA-1 RBD	2.8233	2.3933	2.9674	2.8377	2.8386	2.9179	-0.014	-0.0049	-0.0058	-0.01	0.0064	-0.0169	-0.0141	-0.0144	-0.0069
WA-1 RBD	2.5907	2.4979	2.842	2.7954	2.8245	2.9092	-0.0176	0.0058	-0.007	-0.0114	0.0138	-0.0169	-0.0141	-0.0144	-0.0069
WA-1 RBD	2.7673	2.5651	2.89	2.9019	2.7938	3.0373	-0.0148	-0.0041	-0.0074	-0.0097	0.0047	-0.0169	-0.0141	-0.0144	-0.0069
	Response/Load
	CR3022	S652-109	A19-46.1	A23-58.1	A19-61.1	B1-182.1	S652-118 IgG	5-7	2-51	5-24	S562-112	1%BSA for CR3022, S652-109, and S652-118 measurements	1%BSA for A19-46.1, A23-58.1 and A19-61.1 measurements	1%BSA for5-7, 2-51, and 5-24 measurements	1%BSA for B1-182.1 and S562-112 measurements
WA-1 RBD	3.50242	3.16909	3.43529	3.4066	3.18015	3.5147	-0.0165818	-0.00556945	-0.00690476	-0.0111185	0.00729179	-0.01988	-0.0152235	-0.0155844	-0.00790197
WA-1 RBD	3.50047	3.16551	3.4208	3.3859	3.11446	3.46622	-0.020684	0.00688101	-0.00831354	-0.0126892	0.0161782	-0.01988	-0.0152235	-0.0155844	-0.00790197
WA-1 RBD	3.51136	3.15317	3.42579	3.33245	3.13769	3.47001	-0.0175024	-0.00486647	-0.00852535	-0.0107946	0.00559724	-0.01988	-0.0152235	-0.0155844	-0.00790197
	Normalized Response/Load
	CR3022	S652-109	A19-46.1	A23-58.1	A19-61.1	B1-182.1	S652-118 IgG	5-7	2-51	5-24	S562-112
WA-1 RBD	3.5223	3.18897	3.45051	3.42183	3.19537	3.5226	0.00329823	0.010015	0.00867965	0.00446589	0.0151938
WA-1 RBD	3.52035	3.18539	3.43602	3.40112	3.12968	3.47412	-0.000803968	0.0224654	0.00727088	0.00289519	0.0240802
WA-1 RBD	3.53124	3.17305	3.44102	3.34768	3.15291	3.47791	0.00237765	0.0107179	0.00705907	0.00478985	0.0134992
	Average normalized reponse
	CR3022	S652-109	A19-46.1	A23-58.1	A19-61.1	B1-182.1	S652-118 IgG	5-7	2-51	5-24	S562-112
WA-1 RBD	3.52463	3.18247	3.44252	3.39021	3.15932	3.49154	0.00162397	0.0143994	0.00766987	0.00405031	0.017591
	Load
B.1.1.7 RBD	0.7573	0.803	0.8333	0.7994	0.8083	0.7832	0.7714	0.8352	0.8064	0.7994	0.847	0.7338	0.7666	0.7704	0.4983
B.1.1.7 RBD	0.7061	0.7353	0.7393	0.7712	0.7866	0.7707	0.7553	0.7659	0.7592	0.7807	0.7728	0.7338	0.7666	0.7704	0.4983
B.1.1.7 RBD	0.683	0.7327	0.7388	0.6657	0.8161	0.7425	0.7774	0.7465	0.7726	0.8104	0.7485	0.7338	0.7666	0.7704	0.4983
	Response
	CR3022	S652-109	A19-46.1	A23-58.1	A19-61.1	B1-182.1	S652-118 IgG	5-7	2-51	5-24	S562-112	1%BSA for CR3022, S652-109, and S652-118 measurements	1%BSA for A19-46.1, A23-58.1 and A19-61.1 measurements	1%BSA for5-7, 2-51, and 5-24 measurements	1%BSA for B1-182.1 and S562-112 measurements
B.1.1.7 RBD	2.6411	2.4794	2.8073	2.6062	2.5614	2.6073	-0.0098	0.0065	-0.0015	0.0037	0.0095	-0.0151	-0.0096	-0.0123	0.0015
B.1.1.7 RBD	2.5017	2.2997	2.5447	2.5444	2.5001	2.5501	-0.0042	0.0089	-0.0036	0.0059	0.0146	-0.0151	-0.0096	-0.0123	0.0015
B.1.1.7 RBD	2.4153	2.2761	2.5377	2.4255	2.5539	2.4803	-0.0074	-0.0007	-0.0026	-0.0049	0.0581	-0.0151	-0.0096	-0.0123	0.0015
	Response/Load
	CR3022	S652-109	A19-46.1	A23-58.1	A19-61.1	B1-182.1	S652-118 IgG	5-7	2-51	5-24	S562-112	1%BSA for CR3022, S652-109, and S652-118 measurements	1%BSA for A19-46.1, A23-58.1 and A19-61.1 measurements	1%BSA for5-7, 2-51, and 5-24 measurements	1%BSA for B1-182.1 and S562-112 measurements
B.1.1.7 RBD	3.48752	3.08767	3.36889	3.2602	3.16887	3.32903	-0.0127042	0.00778257	-0.00186012	0.00462847	0.0112161	-0.0205778	-0.0125228	-0.0159657	0.00301023
B.1.1.7 RBD	3.54298	3.12757	3.44204	3.29927	3.17836	3.30881	-0.0055607	0.0116203	-0.00474183	0.00755732	0.0188923	-0.0205778	-0.0125228	-0.0159657	0.00301023
B.1.1.7 RBD	3.53631	3.10646	3.43489	3.64353	3.1294	3.34047	-0.00951891	-0.000937709	-0.00336526	-0.0060464	0.0776219	-0.0205778	-0.0125228	-0.0159657	0.00301023
	Normalized Response/Load
	CR3022	S652-109	A19-46.1	A23-58.1	A19-61.1	B1-182.1	S652-118 IgG	5-7	2-51	5-24	S562-112
B.1.1.7 RBD	3.5081	3.10825	3.38142	3.27272	3.1814	3.32602	0.00787364	0.0237483	0.0141056	0.0205942	0.00820582
B.1.1.7 RBD	3.56356	3.14814	3.45456	3.3118	3.19089	3.3058	0.0150171	0.027586	0.0112239	0.0235231	0.0158821
B.1.1.7 RBD	3.55689	3.12703	3.44742	3.65606	3.14192	3.33746	0.0110589	0.015028	0.0126005	0.00991934	0.0746117
	Average normalized reponse
	CR3022	S652-109	A19-46.1	A23-58.1	A19-61.1	B1-182.1	S652-118 IgG	5-7	2-51	5-24	S562-112
B.1.1.7 RBD	3.54285	3.12781	3.4278	3.41352	3.1714	3.3231	0.0113166	0.0221208	0.0126433	0.0180122	0.0328999
	Load
B.1.351 RBD	0.7745	0.7507	0.8452	0.7885	0.7233	0.7881	0.7285	0.8373	0.7941	0.7697	0.8449	0.7792	0.814	0.8196	0.7536
B.1.351 RBD	0.746	0.7477	0.7844	0.7674	0.7861	0.7636	0.7584	0.7892	0.7612	0.7855	0.7836	0.7792	0.814	0.8196	0.7536
B.1.351 RBD	0.7181	0.7457	0.7628	0.7869	0.7176	0.774	0.7512	0.755	0.7733	0.7934	0.7613	0.7792	0.814	0.8196	0.7536
	Response
	CR3022	S652-109	A19-46.1	A23-58.1	A19-61.1	B1-182.1	S652-118 IgG	5-7	2-51	5-24	S562-112	1%BSA for CR3022, S652-109, and S652-118 measurements	1%BSA for A19-46.1, A23-58.1 and A19-61.1 measurements	1%BSA for5-7, 2-51, and 5-24 measurements	1%BSA for B1-182.1 and S562-112 measurements
B.1.351 RBD	2.5765	2.2484	2.6406	2.4062	2.2097	2.4388	-0.0052	0.0113	0.0022	0.0027	0.0151	-0.0094	-0.0094	-0.0046	0.0076
B.1.351 RBD	2.4918	2.2104	2.4628	2.3237	2.337	2.2972	-0.0042	0.0094	-0.0024	0.004	0.0211	-0.0094	-0.0094	-0.0046	0.0076
B.1.351 RBD	2.4007	2.2197	2.4039	2.3518	2.2008	2.3342	-0.003	0.0004	-0.0008	0.0035	0.1401	-0.0094	-0.0094	-0.0046	0.0076
	Response/Load
	CR3022	S652-109	A19-46.1	A23-58.1	A19-61.1	B1-182.1	S652-118 IgG	5-7	2-51	5-24	S562-112	1%BSA for CR3022, S652-109, and S652-118 measurements	1%BSA for A19-46.1, A23-58.1 and A19-61.1 measurements	1%BSA for5-7, 2-51, and 5-24 measurements	1%BSA for B1-182.1 and S562-112 measurements
B.1.351 RBD	3.32666	2.99507	3.12423	3.05162	3.05503	3.09453	-0.00713795	0.0134958	0.00277043	0.00350786	0.0178719	-0.0120637	-0.0115479	-0.00561249	0.0100849
B.1.351 RBD	3.34021	2.95627	3.13972	3.02802	2.9729	3.00838	-0.00553797	0.0119108	-0.00315292	0.0050923	0.026927	-0.0120637	-0.0115479	-0.00561249	0.0100849
B.1.351 RBD	3.34313	2.97667	3.15142	2.98869	3.06689	3.01576	-0.00399361	0.000529801	-0.00103453	0.00441139	0.184027	-0.0120637	-0.0115479	-0.00561249	0.0100849
	Normalized Response/Load
	CR3022	S652-109	A19-46.1	A23-58.1	A19-61.1	B1-182.1	S652-118 IgG	5-7	2-51	5-24	S562-112
B.1.351 RBD	3.33873	3.00713	3.13578	3.06316	3.06657	3.08445	0.0049257	0.0191083	0.00838293	0.00912035	0.00778701
B.1.351 RBD	3.35228	2.96833	3.15127	3.03956	2.98445	2.9983	0.00652568	0.0175233	0.00245958	0.0107048	0.0168421
B.1.351 RBD	3.35519	2.98873	3.16296	3.00024	3.07844	3.00568	0.00807004	0.0061423	0.00457797	0.0100239	0.173942
	Average normalized reponse
	CR3022	S652-109	A19-46.1	A23-58.1	A19-61.1	B1-182.1	S652-118 IgG	5-7	2-51	5-24	S562-112
B.1.351 RBD	3.34873	2.98806	3.15001	3.03432	3.04315	3.02947	0.00650714	0.0142579	0.00514016	0.00994968	0.0661905
	Load
P.1 RBD	0.3959	0.3979	0.4269	0.4175	0.4514	0.4205	0.4521	0.4276	0.4236	0.4508	0.4249	0.4103	0.4428	0.4416	0.4147
P.1 RBD	0.4008	0.4453	0.4133	0.471	0.4355	0.4658	0.4119	0.4171	0.4618	0.4365	0.4134	0.4103	0.4428	0.4416	0.4147
P.1 RBD	0.4197	0.4039	0.4427	0.4153	0.4672	0.4205	0.4498	0.4312	0.4088	0.4624	0.4333	0.4103	0.4428	0.4416	0.4147
	Response
	CR3022	S652-109	A19-46.1	A23-58.1	A19-61.1	B1-182.1	S652-118 IgG	5-7	2-51	5-24	S562-112	1%BSA for CR3022, S652-109, and S652-118 measurements	1%BSA for A19-46.1, A23-58.1 and A19-61.1 measurements	1%BSA for5-7, 2-51, and 5-24 measurements	1%BSA for B1-182.1 and S562-112 measurements
P.1 RBD	1.4251	1.2845	1.509	1.3758	1.4799	1.3984	0.0132	0.0082	0.0065	0.0259	0.0084	-0.0089	-0.0049	-0.0043	0.0178
P.1 RBD	1.4168	1.3877	1.4482	1.5516	1.4134	1.4961	-0.003	0.0127	0.0082	0.0089	0.0137	-0.0089	-0.0049	-0.0043	0.0178
P.1 RBD	1.4875	1.2622	1.5308	1.3432	1.5001	1.349	0.0142	0.0092	0.0021	0.0198	0.0526	-0.0089	-0.0049	-0.0043	0.0178
	Response/Load
	CR3022	S652-109	A19-46.1	A23-58.1	A19-61.1	B1-182.1	S652-118 IgG	5-7	2-51	5-24	S562-112	1%BSA for CR3022, S652-109, and S652-118 measurements	1%BSA for A19-46.1, A23-58.1 and A19-61.1 measurements	1%BSA for5-7, 2-51, and 5-24 measurements	1%BSA for B1-182.1 and S562-112 measurements
P.1 RBD	3.59965	3.2282	3.53479	3.29533	3.27847	3.32556	0.0291971	0.0191768	0.0153447	0.0574534	0.0197694	-0.0216914	-0.0110659	-0.00973732	0.0429226
P.1 RBD	3.53493	3.11633	3.50399	3.29427	3.24546	3.21189	-0.00728332	0.0304483	0.0177566	0.0203895	0.0331398	-0.0216914	-0.0110659	-0.00973732	0.0429226
P.1 RBD	3.5442	3.12503	3.45787	3.23429	3.21083	3.20809	0.0315696	0.0213358	0.00513699	0.0428201	0.121394	-0.0216914	-0.0110659	-0.00973732	0.0429226
	Normalized Response/Load
	CR3022	S652-109	A19-46.1	A23-58.1	A19-61.1	B1-182.1	S652-118 IgG	5-7	2-51	5-24	S562-112
P.1 RBD	3.62134	3.24989	3.54585	3.3064	3.28953	3.28264	0.0508885	0.0289141	0.025082	0.0671907	-0.0231532
P.1 RBD	3.55662	3.13802	3.51506	3.30533	3.25653	3.16897	0.0144081	0.0401857	0.0274939	0.0301268	-0.00978278
P.1 RBD	3.56589	3.14672	3.46894	3.24535	3.2219	3.16516	0.053261	0.0310731	0.0148743	0.0525574	0.0784714
	Average normalized reponse
	CR3022	S652-109	A19-46.1	A23-58.1	A19-61.1	B1-182.1	S652-118 IgG	5-7	2-51	5-24	S562-112
P.1 RBD	3.58128	3.17821	3.50995	3.28569	3.25599	3.20559	0.0395192	0.033391	0.0224834	0.0499583	0.0151784
	Load
B.1.429 RBD	1.2474	1.2361	1.3628	1.3243	1.3886	1.3262	1.3029	1.325	1.3013	1.3456	1.396	1.2798	1.4455	1.401	1.3464
B.1.429 RBD	1.2137	1.2481	1.3091	1.3413	1.3944	1.3245	1.2747	1.2814	1.3269	1.3499	1.3296	1.2798	1.4455	1.401	1.3464
B.1.429 RBD	1.2335	1.271	1.3273	1.3513	1.4185	1.3337	1.3452	1.3061	1.3133	1.374	1.3228	1.2798	1.4455	1.401	1.3464
	Response
	CR3022	S652-109	A19-46.1	A23-58.1	A19-61.1	B1-182.1	S652-118 IgG	5-7	2-51	5-24	S562-112	1%BSA for CR3022, S652-109, and S652-118 measurements	1%BSA for A19-46.1, A23-58.1 and A19-61.1 measurements	1%BSA for5-7, 2-51, and 5-24 measurements	1%BSA for B1-182.1 and S562-112 measurements
B.1.429 RBD	3.2433	3.0679	0.0118	3.2581	3.0461	3.5329	-0.001	0.0095	0.0051	0.001	0.0124	-0.0105	-0.009	-0.0081	-0.0016
B.1.429 RBD	3.1475	3.0745	0.0103	3.2916	2.9614	3.5343	-0.0104	0.0057	-0.0041	-0.0009	0.012	-0.0105	-0.009	-0.0081	-0.0016
B.1.429 RBD	3.2702	3.1244	0.0339	3.286	3.0083	3.5211	0.0006	0.0014	-0.0049	-0.0015	0.0327	-0.0105	-0.009	-0.0081	-0.0016
	Response/Load
	CR3022	S652-109	A19-46.1	A23-58.1	A19-61.1	B1-182.1	S652-118 IgG	5-7	2-51	5-24	S562-112	1%BSA for CR3022, S652-109, and S652-118 measurements	1%BSA for A19-46.1, A23-58.1 and A19-61.1 measurements	1%BSA for5-7, 2-51, and 5-24 measurements	1%BSA for B1-182.1 and S562-112 measurements
B.1.429 RBD	2.60005	2.48192	0.00865864	2.46024	2.19365	2.66393	-0.000767519	0.00716981	0.00391916	0.000743163	0.00888252	-0.00820441	-0.00622622	-0.00578158	-0.00118835
B.1.429 RBD	2.59331	2.46334	0.007868	2.45404	2.12378	2.6684	-0.00815878	0.00444826	-0.00308991	-0.000666716	0.00902527	-0.00820441	-0.00622622	-0.00578158	-0.00118835
B.1.429 RBD	2.65116	2.45822	0.0255406	2.43173	2.12076	2.6401	0.00044603	0.00107189	-0.00373106	-0.0010917	0.0247203	-0.00820441	-0.00622622	-0.00578158	-0.00118835
	Normalized Response/Load
	CR3022	S652-109	A19-46.1	A23-58.1	A19-61.1	B1-182.1	S652-118 IgG	5-7	2-51	5-24	S562-112
B.1.429 RBD	2.60825	2.49012	0.0148849	2.46647	2.19987	2.66512	0.00743689	0.0129514	0.00970074	0.00652475	0.0100709
B.1.429 RBD	2.60151	2.47155	0.0140942	2.46026	2.13001	2.66959	4.56245e-05	0.0102298	0.00269168	0.00511487	0.0102136
B.1.429 RBD	2.65936	2.46643	0.0317668	2.43796	2.12699	2.64129	0.00865044	0.00685348	0.00205053	0.00468988	0.0259086
	Average normalized reponse
	CR3022	S652-109	A19-46.1	A23-58.1	A19-61.1	B1-182.1	S652-118 IgG	5-7	2-51	5-24	S562-112
B.1.429 RBD	2.62304	2.47603	0.0202486	2.4549	2.15229	2.65866	0.00537765	0.0100116	0.00481431	0.00544317	0.0153977
	Load
B.1.526-S477N RBD	0.5686	0.5414	0.5992	0.5597	0.563	0.5699	0.5409	0.6061	0.5766	0.5775	0.6192	0.5368	0.5739	0.5678	0.5626
B.1.526-S477N RBD	0.5389	0.5511	0.5692	0.5404	0.5606	0.5648	0.5419	0.5774	0.5778	0.5627	0.5799	0.5368	0.5739	0.5678	0.5626
B.1.526-S477N RBD	0.5453	0.5397	0.5553	0.5485	0.5551	0.5577	0.5531	0.5703	0.5678	0.5544	0.5604	0.5368	0.5739	0.5678	0.5626
	Response
	CR3022	S652-109	A19-46.1	A23-58.1	A19-61.1	B1-182.1	S652-118 IgG	5-7	2-51	5-24	S562-112	1%BSA for CR3022, S652-109, and S652-118 measurements	1%BSA for A19-46.1, A23-58.1 and A19-61.1 measurements	1%BSA for5-7, 2-51, and 5-24 measurements	1%BSA for B1-182.1 and S562-112 measurements
B.1.526-S477N RBD	2.088	1.8244	2.2329	2.0465	2.0017	2.0672	-0.0111	0.0091	0	-0.0008	-0.0137	-0.0129	-0.0096	-0.01	-0.1726
B.1.526-S477N RBD	1.994	1.8414	2.1243	1.9578	1.9785	1.9941	-0.0057	0.0075	0.0035	0.0011	0.0162	-0.0129	-0.0096	-0.01	-0.1726
B.1.526-S477N RBD	2.0318	1.8054	2.3806	1.9838	2.0229	1.9578	-0.0107	0.0082	0.0044	-0.0053	0.0276	-0.0129	-0.0096	-0.01	-0.1726
	Response/Load
	CR3022	S652-109	A19-46.1	A23-58.1	A19-61.1	B1-182.1	S652-118 IgG	5-7	2-51	5-24	S562-112	1%BSA for CR3022, S652-109, and S652-118 measurements	1%BSA for A19-46.1, A23-58.1 and A19-61.1 measurements	1%BSA for5-7, 2-51, and 5-24 measurements	1%BSA for B1-182.1 and S562-112 measurements
B.1.526-S477N RBD	3.67218	3.36978	3.72647	3.65642	3.55542	3.6273	-0.0205214	0.015014	0	-0.00138528	-0.0221253	-0.0240313	-0.0167277	-0.0176118	-0.30679
B.1.526-S477N RBD	3.70013	3.34132	3.73208	3.62287	3.52925	3.53063	-0.0105185	0.0129893	0.00605746	0.00195486	0.0279359	-0.0240313	-0.0167277	-0.0176118	-0.30679
B.1.526-S477N RBD	3.72602	3.34519	4.28705	3.61677	3.64421	3.51049	-0.0193455	0.0143784	0.00774921	-0.00955988	0.0492505	-0.0240313	-0.0167277	-0.0176118	-0.30679
	Normalized Response/Load
	CR3022	S652-109	A19-46.1	A23-58.1	A19-61.1	B1-182.1	S652-118 IgG	5-7	2-51	5-24	S562-112
B.1.526-S477N RBD	3.69621	3.39381	3.7432	3.67315	3.57215	3.93409	0.00350994	0.0326259	0.0176118	0.0162266	0.284665
B.1.526-S477N RBD	3.72416	3.36535	3.74881	3.6396	3.54598	3.83742	0.0135128	0.0306011	0.0236693	0.0195667	0.334726
B.1.526-S477N RBD	3.75005	3.36922	4.30378	3.6335	3.66094	3.81728	0.00468579	0.0319902	0.025361	0.00805195	0.35604
	Average normalized reponse
	CR3022	S652-109	A19-46.1	A23-58.1	A19-61.1	B1-182.1	S652-118 IgG	5-7	2-51	5-24	S562-112
B.1.526-S477N RBD	3.72347	3.37613	3.93193	3.64875	3.59302	3.86293	0.00723616	0.0317391	0.0222141	0.0146151	0.325144
	Load
B.1.526-E484K RBD (also B.1.618 RBD)	0.6871	0.6581	0.4092	0.673	0.6739	0.6763	0.6671	0.7363	0.7065	0.7008	0.7325	0.6698	0.6829	0.7104	0.563
B.1.526-E484K RBD (also B.1.618 RBD)	0.6701	0.6771	0.3965	0.6778	0.6804	0.6265	0.6639	0.7025	0.7137	0.68	0.6867	0.6698	0.6829	0.7104	0.563
B.1.526-E484K RBD (also B.1.618 RBD)	0.6734	0.682	0.5821	0.6816	0.6823	0.6728	0.6533	0.6971	0.7023	0.696	0.6782	0.6698	0.6829	0.7104	0.563
	Response
	CR3022	S652-109	A19-46.1	A23-58.1	A19-61.1	B1-182.1	S652-118 IgG	5-7	2-51	5-24	S562-112	1%BSA for CR3022, S652-109, and S652-118 measurements	1%BSA for A19-46.1, A23-58.1 and A19-61.1 measurements	1%BSA for5-7, 2-51, and 5-24 measurements	1%BSA for B1-182.1 and S562-112 measurements
B.1.526-E484K RBD (also B.1.618 RBD)	2.3324	1.9695	1.5372	2.2195	2.1488	2.244	0.0006	0.007	-0.0039	-0.0099	-0.0085	-0.0091	-0.0131	-0.0136	-0.0029
B.1.526-E484K RBD (also B.1.618 RBD)	2.2853	1.979	1.553	2.1848	2.1632	2.0555	-0.0146	0.0072	0.0026	-0.0075	0.0067	-0.0091	-0.0131	-0.0136	-0.0029
B.1.526-E484K RBD (also B.1.618 RBD)	2.2788	1.9971	2.1232	2.2086	2.2418	2.2056	-0.0028	-0.004	-0.0056	-0.0026	0.0193	-0.0091	-0.0131	-0.0136	-0.0029
	Response/Load
	CR3022	S652-109	A19-46.1	A23-58.1	A19-61.1	B1-182.1	S652-118 IgG	5-7	2-51	5-24	S562-112	1%BSA for CR3022, S652-109, and S652-118 measurements	1%BSA for A19-46.1, A23-58.1 and A19-61.1 measurements	1%BSA for5-7, 2-51, and 5-24 measurements	1%BSA for B1-182.1 and S562-112 measurements
B.1.526-E484K RBD (also B.1.618 RBD)	3.39456	2.99271	3.7566	3.29792	3.1886	3.31805	0.000899415	0.00950699	-0.00552017	-0.0141267	-0.0116041	-0.0135861	-0.0191829	-0.0191441	-0.00515098
B.1.526-E484K RBD (also B.1.618 RBD)	3.41039	2.92276	3.91677	3.22337	3.17931	3.28093	-0.0219913	0.0102491	0.00364299	-0.0110294	0.00975681	-0.0135861	-0.0191829	-0.0191441	-0.00515098
B.1.526-E484K RBD (also B.1.618 RBD)	3.38402	2.9283	3.64748	3.24032	3.28565	3.27824	-0.00428593	-0.00573806	-0.0079738	-0.00373563	0.0284577	-0.0135861	-0.0191829	-0.0191441	-0.00515098
	Normalized Response/Load
	CR3022	S652-109	A19-46.1	A23-58.1	A19-61.1	B1-182.1	S652-118 IgG	5-7	2-51	5-24	S562-112
B.1.526-E484K RBD (also B.1.618 RBD)	3.40814	3.00629	3.77578	3.3171	3.20779	3.32321	0.0144856	0.0286511	0.013624	0.00501743	-0.00645312
B.1.526-E484K RBD (also B.1.618 RBD)	3.42397	2.93634	3.93595	3.24255	3.19849	3.28608	-0.00840512	0.0293933	0.0227871	0.00811473	0.0149078
B.1.526-E484K RBD (also B.1.618 RBD)	3.39761	2.94189	3.66667	3.2595	3.30483	3.28339	0.00930021	0.0134061	0.0111703	0.0154085	0.0336087
	Average normalized reponse
	CR3022	S652-109	A19-46.1	A23-58.1	A19-61.1	B1-182.1	S652-118 IgG	5-7	2-51	5-24	S562-112
B.1.526-E484K RBD (also B.1.618 RBD)	3.40991	2.96151	3.7928	3.27305	3.23704	3.29756	0.00512688	0.0238168	0.0158605	0.00951356	0.0140211
	Load
B.1.617.1 RBD	1.1535	1.1614	1.2512	1.1896	1.208	1.1873	1.1461	1.2535	1.2213	1.1912	1.2364	1.1239	1.212	1.1997	0.6684
B.1.617.1 RBD	1.1436	1.1378	1.2071	1.1944	1.1979	1.1837	1.1178	1.2075	1.1765	1.1766	1.2173	1.1239	1.212	1.1997	0.6684
B.1.617.1 RBD	1.1205	1.1287	1.1783	1.18	1.2055	1.1785	1.1244	1.202	1.1921	1.1899	1.1652	1.1239	1.212	1.1997	0.6684
	Response
	CR3022	S652-109	A19-46.1	A23-58.1	A19-61.1	B1-182.1	S652-118 IgG	5-7	2-51	5-24	S562-112	1%BSA for CR3022, S652-109, and S652-118 measurements	1%BSA for A19-46.1, A23-58.1 and A19-61.1 measurements	1%BSA for5-7, 2-51, and 5-24 measurements	1%BSA for B1-182.1 and S562-112 measurements
B.1.617.1 RBD	3.3179	2.9859	-0.0084	3.2487	3.0309	3.4527	-0.012	-0.0016	-0.0061	-0.0041	0.0001	-0.0137	-0.0094	-0.0117	-0.0069
B.1.617.1 RBD	3.2891	2.8803	0.0077	3.2324	2.9906	3.3953	-0.0181	0.0111	-0.0031	-0.0094	0.0054	-0.0137	-0.0094	-0.0117	-0.0069
B.1.617.1 RBD	3.2442	2.9044	0.1168	3.2054	2.9801	3.4556	-0.0115	-0.0027	-0.0025	-0.0097	0.0211	-0.0137	-0.0094	-0.0117	-0.0069
	Response/Load
	CR3022	S652-109	A19-46.1	A23-58.1	A19-61.1	B1-182.1	S652-118 IgG	5-7	2-51	5-24	S562-112	1%BSA for CR3022, S652-109, and S652-118 measurements	1%BSA for A19-46.1, A23-58.1 and A19-61.1 measurements	1%BSA for5-7, 2-51, and 5-24 measurements	1%BSA for B1-182.1 and S562-112 measurements
B.1.617.1 RBD	2.87638	2.57095	-0.00671355	2.73092	2.50902	2.90803	-0.0104703	-0.00127643	-0.00499468	-0.00344191	8.088e-05	-0.0121897	-0.00775578	-0.00975244	-0.0103232
B.1.617.1 RBD	2.87609	2.53146	0.00637892	2.7063	2.49654	2.86838	-0.0161925	0.00919255	-0.00263493	-0.00798912	0.00443605	-0.0121897	-0.00775578	-0.00975244	-0.0103232
B.1.617.1 RBD	2.89531	2.57323	0.0991259	2.71644	2.47209	2.9322	-0.0102277	-0.00224626	-0.00209714	-0.00815195	0.0181085	-0.0121897	-0.00775578	-0.00975244	-0.0103232
	Normalized Response/Load
	CR3022	S652-109	A19-46.1	A23-58.1	A19-61.1	B1-182.1	S652-118 IgG	5-7	2-51	5-24	S562-112
B.1.617.1 RBD	2.88857	2.58314	0.00104222	2.73867	2.51678	2.91835	0.00171941	0.00847601	0.00475776	0.00631053	0.010404
B.1.617.1 RBD	2.88828	2.54365	0.0141347	2.71405	2.50429	2.8787	-0.00400282	0.018945	0.0071175	0.00176332	0.0147592
B.1.617.1 RBD	2.9075	2.58542	0.106882	2.7242	2.47984	2.94253	0.00196202	0.00750618	0.0076553	0.00160049	0.0284316
	Average normalized reponse
	CR3022	S652-109	A19-46.1	A23-58.1	A19-61.1	B1-182.1	S652-118 IgG	5-7	2-51	5-24	S562-112
B.1.617.1 RBD	2.89478	2.57074	0.0406862	2.72564	2.5003	2.91319	-0.000107133	0.0116424	0.00651019	0.00322478	0.017865
	Load
B.1.617.2 RBD	1.1161	1.1027	1.2325	1.2135	1.2195	1.2085	1.1832	1.1667	1.1998	1.2316	1.2292	1.1439	1.2435	1.1999	1.1845
B.1.617.2 RBD	1.1359	1.1266	1.2406	1.2169	1.154	1.2517	1.1529	1.2181	1.1977	1.2014	1.2617	1.1439	1.2435	1.1999	1.1845
B.1.617.2 RBD	1.1058	1.15	1.0938	1.2464	1.2395	1.2643	1.1501	1.185	1.2247	1.2216	1.2327	1.1439	1.2435	1.1999	1.1845
	Response
	CR3022	S652-109	A19-46.1	A23-58.1	A19-61.1	B1-182.1	S652-118 IgG	5-7	2-51	5-24	S562-112	1%BSA for CR3022, S652-109, and S652-118 measurements	1%BSA for A19-46.1, A23-58.1 and A19-61.1 measurements	1%BSA for5-7, 2-51, and 5-24 measurements	1%BSA for B1-182.1 and S562-112 measurements
B.1.617.2 RBD	2.9847	2.7847	0.0032	3.1336	2.9152	3.4704	-0.0152	-0.0037	-0.0065	0.0004	0.0053	-0.0165	-0.003	-0.006	-0.0368
B.1.617.2 RBD	3.011	2.7993	0.0029	3.1412	2.7331	3.4509	-0.0087	-0.0027	-0.0098	0	0.0112	-0.0165	-0.003	-0.006	-0.0368
B.1.617.2 RBD	2.9524	2.8394	-0.0016	3.1767	2.8891	3.4618	-0.0197	-0.0045	-0.0004	-0.0004	0.0428	-0.0165	-0.003	-0.006	-0.0368
	Response/Load
	CR3022	S652-109	A19-46.1	A23-58.1	A19-61.1	B1-182.1	S652-118 IgG	5-7	2-51	5-24	S562-112	1%BSA for CR3022, S652-109, and S652-118 measurements	1%BSA for A19-46.1, A23-58.1 and A19-61.1 measurements	1%BSA for5-7, 2-51, and 5-24 measurements	1%BSA for B1-182.1 and S562-112 measurements
B.1.617.2 RBD	2.67422	2.52535	0.00259635	2.58228	2.39049	2.87166	-0.0128465	-0.00317134	-0.00541757	0.000324781	0.00431175	-0.0144243	-0.00241255	-0.00500042	-0.031068
B.1.617.2 RBD	2.65076	2.48473	0.00233758	2.58131	2.36837	2.75697	-0.00754619	-0.00221657	-0.00818235	0	0.00887691	-0.0144243	-0.00241255	-0.00500042	-0.031068
B.1.617.2 RBD	2.66992	2.46904	-0.00146279	2.5487	2.33086	2.73812	-0.0171289	-0.00379747	-0.000326611	-0.000327439	0.0347205	-0.0144243	-0.00241255	-0.00500042	-0.031068
	Normalized Response/Load
	CR3022	S652-109	A19-46.1	A23-58.1	A19-61.1	B1-182.1	S652-118 IgG	5-7	2-51	5-24	S562-112
B.1.617.2 RBD	2.68865	2.53977	0.00500889	2.5847	2.3929	2.90273	0.00157782	0.00182908	-0.000417153	0.0053252	0.0353797
B.1.617.2 RBD	2.66519	2.49916	0.00475012	2.58373	2.37078	2.78804	0.00687815	0.00278385	-0.00318193	0.00500042	0.0399449
B.1.617.2 RBD	2.68435	2.48347	0.000949755	2.55111	2.33327	2.76918	-0.00270461	0.00120295	0.00467381	0.00467298	0.0657885
	Average normalized reponse
	CR3022	S652-109	A19-46.1	A23-58.1	A19-61.1	B1-182.1	S652-118 IgG	5-7	2-51	5-24	S562-112
B.1.617.2 RBD	2.67939	2.50747	0.00356959	2.57318	2.36565	2.81998	0.00191712	0.00193863	0.00035824	0.00499953	0.0470377
	Load
AY.1 RBD	1.0655	1.0451	1.1576	1.1516	1.0715	1.1356	1.0334	1.1418	1.1412	1.1312	1.1724	1.1019	1.1807	1.1765	1.0156
AY.1 RBD	1.0612	1.0369	1.1191	1.1126	1.1456	1.0714	1.0868	1.1294	1.1002	1.1349	1.1311	1.1019	1.1807	1.1765	1.0156
AY.1 RBD	1.0206	1.0526	1.111	1.1227	1.1344	1.1238	1.0728	1.0918	1.1042	1.1075	1.1199	1.1019	1.1807	1.1765	1.0156
	Response
	CR3022	S652-109	A19-46.1	A23-58.1	A19-61.1	B1-182.1	S652-118 IgG	5-7	2-51	5-24	S562-112	1%BSA for CR3022, S652-109, and S652-118 measurements	1%BSA for A19-46.1, A23-58.1 and A19-61.1 measurements	1%BSA for5-7, 2-51, and 5-24 measurements	1%BSA for B1-182.1 and S562-112 measurements
AY.1 RBD	3.1322	2.9546	0.0011	3.3034	2.8215	3.5048	-0.0218	-0.0041	-0.0078	-0.0073	0.0012	-0.0223	-0.0043	-0.0089	-0.0219
AY.1 RBD	3.1087	2.8787	0.0032	3.1878	2.9904	3.2215	-0.0231	-0.0041	-0.0066	-0.0077	0.0077	-0.0223	-0.0043	-0.0089	-0.0219
AY.1 RBD	3.0149	2.9091	-0.0019	3.2403	2.9589	3.3958	-0.0245	-0.0039	-0.0068	-0.0073	0.1343	-0.0223	-0.0043	-0.0089	-0.0219
	Response/Load
	CR3022	S652-109	A19-46.1	A23-58.1	A19-61.1	B1-182.1	S652-118 IgG	5-7	2-51	5-24	S562-112	1%BSA for CR3022, S652-109, and S652-118 measurements	1%BSA for A19-46.1, A23-58.1 and A19-61.1 measurements	1%BSA for5-7, 2-51, and 5-24 measurements	1%BSA for B1-182.1 and S562-112 measurements
AY.1 RBD	2.93965	2.8271	0.000950242	2.86853	2.63322	3.0863	-0.0210954	-0.00359082	-0.00683491	-0.00645332	0.00102354	-0.0202378	-0.00364191	-0.00756481	-0.0215636
AY.1 RBD	2.92942	2.77626	0.00285944	2.86518	2.61034	3.00681	-0.0212551	-0.00363025	-0.00599891	-0.00678474	0.00680753	-0.0202378	-0.00364191	-0.00756481	-0.0215636
AY.1 RBD	2.95405	2.76373	-0.00171017	2.88617	2.60834	3.02171	-0.0228374	-0.00357208	-0.0061583	-0.00659142	0.119921	-0.0202378	-0.00364191	-0.00756481	-0.0215636
	Normalized Response/Load
	CR3022	S652-109	A19-46.1	A23-58.1	A19-61.1	B1-182.1	S652-118 IgG	5-7	2-51	5-24	S562-112
AY.1 RBD	2.95989	2.84734	0.00459215	2.87217	2.63687	3.10786	-0.000857642	0.00397399	0.0007299	0.00111149	0.0225871
AY.1 RBD	2.94966	2.79649	0.00650135	2.86882	2.61398	3.02838	-0.00101729	0.00393456	0.0015659	0.000780072	0.0283711
AY.1 RBD	2.97428	2.78397	0.00193174	2.88981	2.61198	3.04328	-0.00259966	0.00399273	0.00140651	0.000973389	0.141485
	Average normalized reponse
	CR3022	S652-109	A19-46.1	A23-58.1	A19-61.1	B1-182.1	S652-118 IgG	5-7	2-51	5-24	S562-112
AY.1 RBD	2.96128	2.80927	0.00434174	2.87693	2.62094	3.05984	-0.00149153	0.00396709	0.0012341	0.000954983	0.0641478
	Load
C.37 RBD	0.7496	0.7007	0.696	0.6868	0.7035	0.678	0.7094	0.6575	0.6739	0.6568	0.7176	0.6549
C.37 RBD	0.6567	0.6432	0.6268	0.6291	0.6296	0.6284	0.6394	0.626	0.6216	0.6261	0.6393	0.6283
C.37 RBD	0.6751	0.6478	0.6438	0.6332	0.6423	0.643	0.6505	0.6285	0.6494	0.6284	0.6624	0.6332
	Response
	CR3022	S652-109	A19-46.1	A23-58.1	A19-61.1	B1-182.1	S652-118 IgG	5-7	2-51	5-24	S562-112	1%BSA
C.37 RBD	2.3906	2.1144	0.0106	2.2424	2.2298	2.2509	0.0121	0.0159	0.0121	0.0082	0.0379	-0.0069
C.37 RBD	2.4672	2.157	0.012	2.2676	2.2387	2.266	0.0221	0.0189	0.0163	0.0062	0.0433	-0.0042
C.37 RBD	2.5244	2.1864	0.0199	2.2968	2.2784	2.3201	0.0167	0.0291	0.0129	0.0171	0.0478	0.0066
	Response/Load
	CR3022	S652-109	A19-46.1	A23-58.1	A19-61.1	B1-182.1	S652-118 IgG	5-7	2-51	5-24	S562-112	1%BSA
C.37 RBD	3.18917	3.01755	0.0152299	3.265	3.16958	3.31991	0.0170567	0.0241825	0.0179552	0.0124848	0.0528149	-0.010536
C.37 RBD	3.75697	3.35354	0.0191449	3.60451	3.55575	3.60598	0.0345637	0.0301917	0.0262227	0.00990257	0.0677303	-0.0066847
C.37 RBD	3.7393	3.37512	0.0309102	3.62729	3.54725	3.60824	0.0256726	0.0463007	0.0198645	0.027212	0.0721618	0.0104232
	Normalized Response/Load
	CR3022	S652-109	A19-46.1	A23-58.1	A19-61.1	B1-182.1	S652-118 IgG	5-7	2-51	5-24	S562-112
C.37 RBD	3.1997	3.02809	0.0257658	3.27553	3.18012	3.33045	0.0275926	0.0347185	0.0284911	0.0230207	0.0633509
C.37 RBD	3.76365	3.36023	0.0258296	3.6112	3.56243	3.61267	0.0412484	0.0368764	0.0329074	0.0165873	0.074415
C.37 RBD	3.72887	3.36469	0.020487	3.61687	3.53683	3.59782	0.0152493	0.0358775	0.00944124	0.0167887	0.0617386
	Average normalized reponse
	CR3022	S652-109	A19-46.1	A23-58.1	A19-61.1	B1-182.1	S652-118 IgG	5-7	2-51	5-24	S562-112
C.37 RBD	3.56408	3.251	0.0240275	3.5012	3.42646	3.51364	0.0280301	0.0358241	0.0236132	0.0187989	0.0665015
	Load
B.1.621 RBD	1.9809	1.9164	1.7319	1.9164	1.9272	1.8723	1.8579	1.8795	1.8874	1.904	1.8892	1.8889
B.1.621 RBD	1.862	1.8296	1.7682	1.8464	1.8525	1.8249	1.8194	1.8581	1.8459	1.8455	1.8229	1.8473
B.1.621 RBD	1.8977	1.8697	1.8175	1.8718	1.8855	1.853	1.8098	1.8911	1.8726	1.8517	1.8561	1.862
	Response
	CR3022	S652-109	A19-46.1	A23-58.1	A19-61.1	B1-182.1	S652-118 IgG	5-7	2-51	5-24	S562-112	1%BSA
B.1.621 RBD	4.3335	4.2653	4.0958	4.3134	3.8036	4.5496	0.0051	0.0033	-0.0085	-0.0117	0.0353	-0.0214
B.1.621 RBD	4.3937	4.3158	4.264	4.373	3.8757	4.6249	0.0036	0.0013	0.0033	0.0005	0.0209	-0.0239
B.1.621 RBD	4.4947	4.419	4.3309	4.4876	3.9536	4.7141	0.0105	0.0054	0.005	-0.0014	0.0364	-0.0092
	Response/Load
	CR3022	S652-109	A19-46.1	A23-58.1	A19-61.1	B1-182.1	S652-118 IgG	5-7	2-51	5-24	S562-112	1%BSA
B.1.621 RBD	2.18764	2.22568	2.36492	2.25078	1.97364	2.42995	0.00274503	0.00175579	-0.00450355	-0.00614496	0.0186852	-0.0113293
B.1.621 RBD	2.35967	2.35888	2.41149	2.36839	2.09215	2.53433	0.00197867	0.000699639	0.00178775	0.000270929	0.0114652	-0.0129378
B.1.621 RBD	2.3685	2.36348	2.38289	2.39748	2.09684	2.54404	0.00580175	0.00285548	0.00267008	-0.000756062	0.019611	-0.00494092
	Normalized Response/Load
	CR3022	S652-109	A19-46.1	A23-58.1	A19-61.1	B1-182.1	S652-118 IgG	5-7	2-51	5-24	S562-112
B.1.621 RBD	2.19897	2.23701	2.37625	2.26211	1.98497	2.44128	0.0140744	0.0130851	0.0068258	0.00518439	0.0300145
B.1.621 RBD	2.3726	2.37181	2.42443	2.38133	2.10508	2.54727	0.0149165	0.0136374	0.0147255	0.0132087	0.024403
B.1.621 RBD	2.37344	2.36842	2.38783	2.40242	2.10179	2.54898	0.0107427	0.0077964	0.00761101	0.00418486	0.0245519
	Average normalized reponse
	CR3022	S652-109	A19-46.1	A23-58.1	A19-61.1	B1-182.1	S652-118 IgG	5-7	2-51	5-24	S562-112
B.1.621 RBD	2.31501	2.32575	2.39617	2.34862	2.06395	2.51251	0.0132445	0.0115063	0.00972078	0.00752599	0.0263232
	Load
B.1.1.529 RBD	0.4825	0.4582	0.4628	0.4525	0.4618	0.4634	0.4982	0.4517	0.4611	0.463	0.4856	0.4499
B.1.1.529 RBD	0.4598	0.4538	0.4448	0.4422	0.4513	0.4607	0.4551	0.4463	0.4552	0.4699	0.452	0.4702
B.1.1.529 RBD	0.4545	0.4345	0.465	0.4546	0.4905	0.4508	0.4763	0.467	0.4837	0.4678	0.4818	0.4529
	Response
	CR3022	S652-109	A19-46.1	A23-58.1	A19-61.1	B1-182.1	S652-118 IgG	5-7	2-51	5-24	S562-112	1%BSA
B.1.1.529 RBD	1.6313	1.4412	1.4354	1.129	0.4814	0.9988	-0.0002	-0.0102	-0.0037	-0.0062	0.007	0.0026
B.1.1.529 RBD	1.5478	1.4127	1.3764	1.0378	0.4563	0.9865	-0.0062	-0.0129	-0.0065	-0.0058	-0.0048	-0.0051
B.1.1.529 RBD	1.5488	1.3029	1.4529	1.1229	0.519	0.9502	0.0018	-0.0108	-0.0002	-0.0072	0.0049	-0.0016
	Response/Load
	CR3022	S652-109	A19-46.1	A23-58.1	A19-61.1	B1-182.1	S652-118 IgG	5-7	2-51	5-24	S562-112	1%BSA
B.1.1.529 RBD	3.38093	3.14535	3.10156	2.49503	1.04244	2.15537	-0.000401445	-0.0225814	-0.00802429	-0.0133909	0.0144152	0.00577906
B.1.1.529 RBD	3.36625	3.11305	3.09442	2.3469	1.01108	2.14131	-0.0136234	-0.0289043	-0.0142794	-0.0123431	-0.0106195	-0.0108464
B.1.1.529 RBD	3.4077	2.99862	3.12452	2.47008	1.0581	2.10781	0.00377913	-0.0231263	-0.000413479	-0.0153912	0.0101702	-0.00353279
	Normalized Response/Load
	CR3022	S652-109	A19-46.1	A23-58.1	A19-61.1	B1-182.1	S652-118 IgG	5-7	2-51	5-24	S562-112
B.1.1.529 RBD	3.37515	3.13957	3.09578	2.48925	1.03666	2.14959	-0.00618051	-0.0283604	-0.0138034	-0.01917	0.00863609
B.1.1.529 RBD	3.37709	3.12389	3.10527	2.35775	1.02193	2.15215	-0.00277693	-0.0180579	-0.00343299	-0.0014966	0.000226979
B.1.1.529 RBD	3.41123	3.00215	3.12805	2.47362	1.06164	2.11134	0.00731192	-0.0195935	0.00311931	-0.0118584	0.013703
	Average normalized reponse
	CR3022	S652-109	A19-46.1	A23-58.1	A19-61.1	B1-182.1	S652-118 IgG	5-7	2-51	5-24	S562-112
B.1.1.529 RBD	3.38783	3.08854	3.1097	2.4402	1.04008	2.1377	-0.000548506	-0.0220039	-0.00470568	-0.0108417	0.00752202

## Sheet: Fig7C dataset
S1 Dataset. Individual BLI measurements of the SARS-CoV-2 variant probes for biotinylation level, ACE2 binding, and antibodies binding.
Fig 7C raw data for RBDSD1 probes binding to streptavidin biosensor and to ACE2 receptor
	Load 1	Load 2	Load 3	Average load	Load standard deviation		ACE2 Response 1	ACE2 Response 2	ACE2 Response 3	Average response	Response standard deviation
WA-1 RBDSD1	2.0942	2.347	2.3498	2.26367	0.146769		1.3926	1.3635	1.3788	1.3783	0.0145564
B.1.1.7 RBDSD1	1.6159	1.6057	1.634	1.61853	0.0143326		1.3393	1.336	1.3092	1.32817	0.0165083
B.1.351 RBDSD1	2.0092	1.9325	1.9464	1.9627	0.0408655		1.3888	1.4197	1.3161	1.37487	0.0531869
P.1 RBDSD1	1.832	1.7751	1.7596	1.7889	0.0381218		1.5388	1.4982	1.4062	1.48107	0.0679401
B.1.429 RBDSD1	1.1881	1.1717	1.1647	1.17483	0.0120106		1.1088	1.0181	1.0993	1.0754	0.0498501
B.1.526-S477N RBDSD1	1.474	1.5262	1.4531	1.48443	0.0376503		1.3875	1.3589	1.3737	1.37337	0.0143029
B.1.526-E484K RBDSD1 (also B.1.618 RBDSD1)	2.491	2.3762	2.467	2.44473	0.0605526		1.5324	1.5269	1.4781	1.51247	0.0298892
B.1.617.1 RBDSD1	1.9874	1.9932	1.9874	1.98933	0.00334863		1.3939	1.4396	1.4097	1.4144	0.0232097
B.1.617.2 RBDSD1	1.3322	1.2494	1.2972	1.29293	0.0415646		1.0899	1.1433	1.0957	1.10963	0.0293001
AY.1 RBDSD1	1.1707	1.144	0.9996	1.10477	0.0920502		1.0442	1.118	1.1659	1.10937	0.0613076
C.37 RBDSD1	1.1277	1.1083	1.092	1.10933	0.0178724		1.4226	1.4471	1.4219	1.43053	0.0143514
B.1.621 RBDSD1	1.5528	1.5664	1.5685	1.56257	0.00852311		1.7699	1.63	1.68	1.6933	0.070892
B.1.1.529 RBDSD1	1.4358	1.4695	1.5623	1.4892	0.0655105		1.0335	1.0238	1.0404	1.03257	0.00833926

## Sheet: Fig7D dataset
S1 Dataset. Individual BLI measurements of the SARS-CoV-2 variant probes for biotinylation level, ACE2 binding, and antibodies binding.
Fig 7D raw data for RBDSD1 probes binding to antibodies
	Load
WA-1 RBD-SD1	2.1891	2.1191	2.5038	2.3619	2.3909	2.0942	2.1509	2.3143	2.2835	2.2985	2.4939	2.162	2.394	2.2915	2.391
WA-1 RBD-SD1	2.1082	2.1335	2.3957	2.3697	2.3442	2.347	2.1996	2.2465	2.2592	2.2495	2.3809	2.162	2.394	2.2915	2.391
WA-1 RBD-SD1	2.1481	2.2199	2.4162	2.3736	2.4038	2.3498	2.17	2.3339	2.303	2.2906	2.4292	2.162	2.394	2.2915	2.391
	Response
	CR3022	S652-109	A19-46.1	A23-58.1	A19-61.1	B1-182.1	S652-118 IgG	5-7	2-51	5-24	S562-112	1%BSA for CR3022, S652-109, and S652-118 measurements	1%BSA for A19-46.1, A23-58.1 and A19-61.1 measurements	1%BSA for5-7, 2-51, and 5-24 measurements	1%BSA for B1-182.1 and S562-112 measurements
WA-1 RBD-SD1	3.7678	3.7424	4.1399	3.9174	3.813	4.4991	-0.0256	-0.0422	-0.0273	-0.019	0.001	-0.0324	-0.0297	-0.0171	-0.0297
WA-1 RBD-SD1	3.7244	3.7415	4.0706	3.939	3.6984	4.4793	-0.0329	-0.0272	-0.0268	-0.0204	-0.0119	-0.0324	-0.0297	-0.0171	-0.0297
WA-1 RBD-SD1	3.828	3.8634	4.0877	3.9568	3.7444	4.4435	-0.031	-0.0259	-0.0248	-0.0165	-0.0148	-0.0324	-0.0297	-0.0171	-0.0297
	Response/Load
	CR3022	S652-109	A19-46.1	A23-58.1	A19-61.1	B1-182.1	S652-118 IgG	5-7	2-51	5-24	S562-112	1%BSA for CR3022, S652-109, and S652-118 measurements	1%BSA for A19-46.1, A23-58.1 and A19-61.1 measurements	1%BSA for5-7, 2-51, and 5-24 measurements	1%BSA for B1-182.1 and S562-112 measurements
WA-1 RBD-SD1	1.72116	1.76603	1.65345	1.65858	1.5948	2.14836	-0.011902	-0.0182345	-0.0119553	-0.00826626	0.000400978	-0.0149861	-0.012406	-0.00746236	-0.0124216
WA-1 RBD-SD1	1.76663	1.75369	1.69913	1.66224	1.57768	1.90852	-0.0149573	-0.0121077	-0.0118626	-0.00906868	-0.00499811	-0.0149861	-0.012406	-0.00746236	-0.0124216
WA-1 RBD-SD1	1.78204	1.74035	1.69179	1.667	1.5577	1.89101	-0.0142857	-0.0110973	-0.0107686	-0.00720335	-0.00609254	-0.0149861	-0.012406	-0.00746236	-0.0124216
	Normalized Response/Load
	CR3022	S652-109	A19-46.1	A23-58.1	A19-61.1	B1-182.1	S652-118 IgG	5-7	2-51	5-24	S562-112
WA-1 RBD-SD1	1.73615	1.78102	1.66585	1.67099	1.6072	2.16078	0.00308413	-0.0107721	-0.00449297	-0.0008039	0.0128226
WA-1 RBD-SD1	1.78161	1.76868	1.71153	1.67464	1.59009	1.92094	2.8859e-05	-0.00464536	-0.00440025	-0.00160632	0.00742347
WA-1 RBD-SD1	1.79703	1.75533	1.70419	1.67941	1.57011	1.90343	0.00070041	-0.00363494	-0.0033062	0.000259008	0.00632904
	Average normalized reponse
	CR3022	S652-109	A19-46.1	A23-58.1	A19-61.1	B1-182.1	S652-118 IgG	5-7	2-51	5-24	S562-112
WA-1 RBD-SD1	1.7716	1.76834	1.69386	1.67501	1.58913	1.99505	0.00127113	-0.0063508	-0.00406647	-0.000717071	0.00885836
	Load
B.1.1.7 RBD-SD1	1.4978	1.4637	1.7259	1.6202	1.6687	1.6159	1.5559	1.6055	1.5636	1.6218	1.7532	1.499	1.7013	1.6277	1.642
B.1.1.7 RBD-SD1	1.4718	1.4831	1.6703	1.6374	1.6607	1.6057	1.5137	1.5633	1.5723	1.6205	1.4108	1.499	1.7013	1.6277	1.642
B.1.1.7 RBD-SD1	1.425	1.5074	1.6071	1.6499	1.7196	1.634	1.5349	1.5243	1.573	1.6294	1.6221	1.499	1.7013	1.6277	1.642
	Response
	CR3022	S652-109	A19-46.1	A23-58.1	A19-61.1	B1-182.1	S652-118 IgG	5-7	2-51	5-24	S562-112	1%BSA for CR3022, S652-109, and S652-118 measurements	1%BSA for A19-46.1, A23-58.1 and A19-61.1 measurements	1%BSA for5-7, 2-51, and 5-24 measurements	1%BSA for B1-182.1 and S562-112 measurements
B.1.1.7 RBD-SD1	3.222	2.9266	3.5687	3.338	3.342	3.6162	-0.0141	-0.0158	-0.0167	-0.0079	0.0048	-0.013	-0.0172	-0.0094	-0.048
B.1.1.7 RBD-SD1	3.167	2.9588	3.516	3.3685	3.2372	3.6386	-0.0055	-0.0121	-0.011	-0.0029	0.0182	-0.013	-0.0172	-0.0094	-0.048
B.1.1.7 RBD-SD1	3.1213	3.0078	3.4174	3.3483	3.3374	3.69	-0.0165	-0.0142	-0.0099	-0.0044	0.0474	-0.013	-0.0172	-0.0094	-0.048
	Response/Load
	CR3022	S652-109	A19-46.1	A23-58.1	A19-61.1	B1-182.1	S652-118 IgG	5-7	2-51	5-24	S562-112	1%BSA for CR3022, S652-109, and S652-118 measurements	1%BSA for A19-46.1, A23-58.1 and A19-61.1 measurements	1%BSA for5-7, 2-51, and 5-24 measurements	1%BSA for B1-182.1 and S562-112 measurements
B.1.1.7 RBD-SD1	2.15116	1.99945	2.06773	2.06024	2.00276	2.23789	-0.00906228	-0.00984117	-0.0106805	-0.00487113	0.00273785	-0.00867245	-0.0101099	-0.00577502	-0.0292326
B.1.1.7 RBD-SD1	2.15179	1.99501	2.10501	2.05722	1.9493	2.26605	-0.00363348	-0.00774004	-0.00699612	-0.00178957	0.0129005	-0.00867245	-0.0101099	-0.00577502	-0.0292326
B.1.1.7 RBD-SD1	2.19039	1.99536	2.12644	2.0294	1.9408	2.25826	-0.0107499	-0.00931575	-0.00629371	-0.00270038	0.0292214	-0.00867245	-0.0101099	-0.00577502	-0.0292326
	Normalized Response/Load
	CR3022	S652-109	A19-46.1	A23-58.1	A19-61.1	B1-182.1	S652-118 IgG	5-7	2-51	5-24	S562-112
B.1.1.7 RBD-SD1	2.15983	2.00813	2.07784	2.07035	2.01287	2.26712	-0.000389831	-0.00406615	-0.00490546	0.000903889	0.0319705
B.1.1.7 RBD-SD1	2.16046	2.00368	2.11512	2.06733	1.95941	2.29528	0.00503897	-0.00196502	-0.0012211	0.00398545	0.0421331
B.1.1.7 RBD-SD1	2.19906	2.00403	2.13655	2.03951	1.95091	2.28749	-0.00207744	-0.00354073	-0.000518686	0.00307464	0.058454
	Average normalized reponse
	CR3022	S652-109	A19-46.1	A23-58.1	A19-61.1	B1-182.1	S652-118 IgG	5-7	2-51	5-24	S562-112
B.1.1.7 RBD-SD1	2.17312	2.00528	2.10984	2.05906	1.9744	2.2833	0.000857233	-0.00319063	-0.00221508	0.00265466	0.0441859
	Load
B.1.351 RBD-SD1	1.8568	1.8582	2.0797	2.0143	1.9825	2.0092	1.8142	1.95	1.9408	1.9403	2.0847	1.8877	2.0974	2.0046	1.9588
B.1.351 RBD-SD1	1.8347	1.8031	1.9936	1.9478	1.9987	1.9325	1.85	1.9093	1.8818	1.9364	2.0049	1.8877	2.0974	2.0046	1.9588
B.1.351 RBD-SD1	1.7919	1.8246	1.9831	1.9755	2.018	1.9464	1.8298	1.8677	1.8887	1.9157	1.9528	1.8877	2.0974	2.0046	1.9588
	Response
	CR3022	S652-109	A19-46.1	A23-58.1	A19-61.1	B1-182.1	S652-118 IgG	5-7	2-51	5-24	S562-112	1%BSA for CR3022, S652-109, and S652-118 measurements	1%BSA for A19-46.1, A23-58.1 and A19-61.1 measurements	1%BSA for5-7, 2-51, and 5-24 measurements	1%BSA for B1-182.1 and S562-112 measurements
B.1.351 RBD-SD1	3.4798	3.2818	3.6888	3.5872	3.3802	4.0765	-0.0158	-0.016	-0.0095	-0.0048	0.0057	-0.0178	-0.0107	-0.009	-0.2237
B.1.351 RBD-SD1	3.4633	3.1963	3.5927	3.4438	3.4371	3.8769	-0.0156	-0.009	-0.0138	-0.0059	0.0061	-0.0178	-0.0107	-0.009	-0.2237
B.1.351 RBD-SD1	3.3891	3.232	3.5459	3.507	3.4264	3.9561	-0.0095	-0.0146	-0.0098	-0.0055	0.119	-0.0178	-0.0107	-0.009	-0.2237
	Response/Load
	CR3022	S652-109	A19-46.1	A23-58.1	A19-61.1	B1-182.1	S652-118 IgG	5-7	2-51	5-24	S562-112	1%BSA for CR3022, S652-109, and S652-118 measurements	1%BSA for A19-46.1, A23-58.1 and A19-61.1 measurements	1%BSA for5-7, 2-51, and 5-24 measurements	1%BSA for B1-182.1 and S562-112 measurements
B.1.351 RBD-SD1	1.87408	1.76612	1.77372	1.78087	1.70502	2.02892	-0.00870907	-0.00820513	-0.00489489	-0.00247384	0.00273421	-0.00942946	-0.00510155	-0.00448967	-0.114203
B.1.351 RBD-SD1	1.88767	1.77267	1.80212	1.76805	1.71967	2.00616	-0.00843243	-0.00471377	-0.0073334	-0.00304689	0.00304255	-0.00942946	-0.00510155	-0.00448967	-0.114203
B.1.351 RBD-SD1	1.89134	1.77135	1.78806	1.77525	1.69792	2.03252	-0.00519182	-0.0078171	-0.00518875	-0.00287101	0.0609381	-0.00942946	-0.00510155	-0.00448967	-0.114203
	Normalized Response/Load
	CR3022	S652-109	A19-46.1	A23-58.1	A19-61.1	B1-182.1	S652-118 IgG	5-7	2-51	5-24	S562-112
B.1.351 RBD-SD1	1.88351	1.77555	1.77882	1.78597	1.71012	2.14312	0.000720392	-0.00371545	-0.000405215	0.00201583	0.116937
B.1.351 RBD-SD1	1.8971	1.7821	1.80722	1.77315	1.72477	2.12036	0.000997032	-0.000224096	-0.00284373	0.00144278	0.117245
B.1.351 RBD-SD1	1.90077	1.78078	1.79316	1.78035	1.70302	2.14672	0.00423764	-0.00332743	-0.00069908	0.00161866	0.175141
	Average normalized reponse
	CR3022	S652-109	A19-46.1	A23-58.1	A19-61.1	B1-182.1	S652-118 IgG	5-7	2-51	5-24	S562-112
B.1.351 RBD-SD1	1.89379	1.77947	1.79307	1.77982	1.71264	2.13673	0.00198502	-0.00242233	-0.00131601	0.00169242	0.136441
	Load
P.1 RBDSD1	1.8162	1.7411	1.832	1.7176	1.7488	1.6307	1.7497	1.6101	1.245	1.5907	1.8268	1.7698	1.7895	1.5969	1.7303
P.1 RBDSD1	1.7629	1.3278	1.7751	1.5998	1.7321	1.7318	1.7759	1.1535	1.5819	1.4863	1.5993	1.7698	1.7895	1.5969	1.7303
P.1 RBDSD1	1.7404	1.7732	1.7596	1.8018	1.5477	1.7482	1.7489	1.5506	1.576	0.8257	1.7331	1.7698	1.7895	1.5969	1.7303
	Response
	CR3022	S652-109	A19-46.1	A23-58.1	A19-61.1	B1-182.1	S652-118 IgG	5-7	2-51	5-24	S562-112	1%BSA for CR3022, S652-109, and S652-118 measurements	1%BSA for A19-46.1, A23-58.1 and A19-61.1 measurements	1%BSA for5-7, 2-51, and 5-24 measurements	1%BSA for B1-182.1 and S562-112 measurements
P.1 RBDSD1	3.5407	3.1281	3.483	3.1592	3.1898	3.1932	-0.0046	-0.04	-0.0072	-0.0193	-0.0896	-0.0078	-0.0029	-0.0147	-0.0097
P.1 RBDSD1	3.4961	2.4964	3.4184	2.9535	3.2046	3.4083	-0.0023	-0.0293	-0.0166	-0.0106	-0.0943	-0.0078	-0.0029	-0.0147	-0.0097
P.1 RBDSD1	3.4573	3.1641	3.62	3.2602	2.9344	3.3218	0.0001	-0.0279	-0.0164	0.0106	-0.0364	-0.0078	-0.0029	-0.0147	-0.0097
	Response/Load
	CR3022	S652-109	A19-46.1	A23-58.1	A19-61.1	B1-182.1	S652-118 IgG	5-7	2-51	5-24	S562-112	1%BSA for CR3022, S652-109, and S652-118 measurements	1%BSA for A19-46.1, A23-58.1 and A19-61.1 measurements	1%BSA for5-7, 2-51, and 5-24 measurements	1%BSA for B1-182.1 and S562-112 measurements
P.1 RBDSD1	1.94951	1.79662	1.9012	1.83931	1.82399	1.95818	-0.00262902	-0.0248432	-0.00578313	-0.012133	-0.0490475	-0.00440728	-0.00162056	-0.00920534	-0.00560596
P.1 RBDSD1	1.98315	1.8801	1.92575	1.84617	1.85012	1.96807	-0.00129512	-0.025401	-0.0104937	-0.0071318	-0.0589633	-0.00440728	-0.00162056	-0.00920534	-0.00560596
P.1 RBDSD1	1.9865	1.7844	2.05729	1.80941	1.89597	1.90013	5.71788e-05	-0.017993	-0.0104061	0.0128376	-0.0210028	-0.00440728	-0.00162056	-0.00920534	-0.00560596
	Normalized Response/Load
	CR3022	S652-109	A19-46.1	A23-58.1	A19-61.1	B1-182.1	S652-118 IgG	5-7	2-51	5-24	S562-112
P.1 RBDSD1	1.95392	1.80103	1.90282	1.84093	1.82561	1.96378	0.00177826	-0.0156378	0.0034222	-0.00292769	-0.0434416
P.1 RBDSD1	1.98756	1.88451	1.92737	1.84779	1.85174	1.97367	0.00311216	-0.0161956	-0.00128837	0.00207353	-0.0533573
P.1 RBDSD1	1.9909	1.78881	2.05891	1.81103	1.8976	1.90573	0.00446446	-0.0087877	-0.00120076	0.0220429	-0.0153969
	Average normalized reponse
	CR3022	S652-109	A19-46.1	A23-58.1	A19-61.1	B1-182.1	S652-118 IgG	5-7	2-51	5-24	S562-112
P.1 RBDSD1	1.97746	1.82478	1.96303	1.83325	1.85832	1.94773	0.00311829	-0.0135404	0.000311024	0.00706292	-0.0373986
	Load
B.1.429 RBD-SD1	1.1294	0.6553	1.1881	1.1861	1.1537	1.1696	1.1678	1.0684	0.9933	0.9432	1.1863	0.8323	1.1712	0.9031	1.1504
B.1.429 RBD-SD1	1.1039	0.828	1.1717	1.1582	1.1283	1.1342	1.1757	0.963	0.7651	0.8975	1.0716	0.8323	1.1712	0.9031	1.1504
B.1.429 RBD-SD1	0.8979	0.9584	1.1647	1.1711	1.1463	1.0941	1.1389	0.9694	0.4915	1.0651	1.1323	0.8323	1.1712	0.9031	1.1504
	Response
	CR3022	S652-109	A19-46.1	A23-58.1	A19-61.1	B1-182.1	S652-118 IgG	5-7	2-51	5-24	S562-112	1%BSA for CR3022, S652-109, and S652-118 measurements	1%BSA for A19-46.1, A23-58.1 and A19-61.1 measurements	1%BSA for5-7, 2-51, and 5-24 measurements	1%BSA for B1-182.1 and S562-112 measurements
B.1.429 RBD-SD1	2.3532	1.4169	-0.0332	2.3375	2.1951	2.2136	0.0059	-0.0451	-0.0138	-0.0053	-0.188	-0.0148	-0.0003	-0.0091	0.0048
B.1.429 RBD-SD1	2.3423	1.6794	0.0002	2.2331	2.1492	2.1612	0.003	-0.0288	-0.007	-0.0098	-0.1373	-0.0148	-0.0003	-0.0091	0.0048
B.1.429 RBD-SD1	1.9853	1.9071	0.0819	2.2629	2.1623	2.0495	0.0126	-0.0166	-0.0251	0.0104	-0.0232	-0.0148	-0.0003	-0.0091	0.0048
	Response/Load
	CR3022	S652-109	A19-46.1	A23-58.1	A19-61.1	B1-182.1	S652-118 IgG	5-7	2-51	5-24	S562-112	1%BSA for CR3022, S652-109, and S652-118 measurements	1%BSA for A19-46.1, A23-58.1 and A19-61.1 measurements	1%BSA for5-7, 2-51, and 5-24 measurements	1%BSA for B1-182.1 and S562-112 measurements
B.1.429 RBD-SD1	2.08358	2.16222	-0.0279438	1.97074	1.90266	1.89261	0.00505223	-0.0422127	-0.0138931	-0.00561917	-0.158476	-0.017782	-0.000256148	-0.0100764	0.00417246
B.1.429 RBD-SD1	2.12184	2.02826	0.000170692	1.92808	1.90481	1.90548	0.00255167	-0.0299065	-0.00914913	-0.0109192	-0.128126	-0.017782	-0.000256148	-0.0100764	0.00417246
B.1.429 RBD-SD1	2.21105	1.98988	0.0703185	1.93229	1.88633	1.87323	0.0110633	-0.017124	-0.0510682	0.00976434	-0.0204893	-0.017782	-0.000256148	-0.0100764	0.00417246
	Normalized Response/Load
	CR3022	S652-109	A19-46.1	A23-58.1	A19-61.1	B1-182.1	S652-118 IgG	5-7	2-51	5-24	S562-112
B.1.429 RBD-SD1	2.10137	2.18	-0.0276876	1.971	1.90292	1.88844	0.0228343	-0.0321363	-0.00381668	0.00445723	-0.162648
B.1.429 RBD-SD1	2.13962	2.04604	0.00042684	1.92833	1.90507	1.90131	0.0203337	-0.0198301	0.000927273	-0.000842817	-0.132299
B.1.429 RBD-SD1	2.22883	2.00766	0.0705747	1.93254	1.88659	1.86906	0.0288454	-0.00704759	-0.0409918	0.0198407	-0.0246617
	Average normalized reponse
	CR3022	S652-109	A19-46.1	A23-58.1	A19-61.1	B1-182.1	S652-118 IgG	5-7	2-51	5-24	S562-112
B.1.429 RBD-SD1	2.15661	2.0779	0.014438	1.94396	1.89819	1.88627	0.0240045	-0.0196713	-0.0146271	0.00781839	-0.106536
	Load
B.1.526-S477N RBD-SD1	1.2901	1.2778	1.4935	1.4589	1.4786	1.474	1.3962	1.3775	1.365	1.4746	1.5316	1.3203	1.5139	1.3986	1.4386
B.1.526-S477N RBD-SD1	1.2785	1.4368	1.4639	1.5464	1.4561	1.5262	1.3386	1.3694	1.4858	1.4034	1.48	1.3203	1.5139	1.3986	1.4386
B.1.526-S477N RBD-SD1	1.3153	1.3159	1.5297	1.4284	1.5709	1.4531	1.4336	1.3975	1.3667	1.5336	1.475	1.3203	1.5139	1.3986	1.4386
	Response
	CR3022	S652-109	A19-46.1	A23-58.1	A19-61.1	B1-182.1	S652-118 IgG	5-7	2-51	5-24	S562-112	1%BSA for CR3022, S652-109, and S652-118 measurements	1%BSA for A19-46.1, A23-58.1 and A19-61.1 measurements	1%BSA for5-7, 2-51, and 5-24 measurements	1%BSA for B1-182.1 and S562-112 measurements
B.1.526-S477N RBD-SD1	3.0843	2.833	3.4373	3.3952	3.3502	3.6403	-0.0074	-0.0205	-0.015	0.0059	0.0036	-0.019	-0.017	-0.0135	0.0755
B.1.526-S477N RBD-SD1	3.0755	3.1609	3.3678	3.7726	3.1795	3.8457	-0.0148	-0.0153	0.0025	-0.005	0.0066	-0.019	-0.017	-0.0135	0.0755
B.1.526-S477N RBD-SD1	3.162	2.8393	3.5871	3.2837	3.4589	3.5681	-0.0149	-0.0103	-0.0133	0.0036	0.0526	-0.019	-0.017	-0.0135	0.0755
	Response/Load
	CR3022	S652-109	A19-46.1	A23-58.1	A19-61.1	B1-182.1	S652-118 IgG	5-7	2-51	5-24	S562-112	1%BSA for CR3022, S652-109, and S652-118 measurements	1%BSA for A19-46.1, A23-58.1 and A19-61.1 measurements	1%BSA for5-7, 2-51, and 5-24 measurements	1%BSA for B1-182.1 and S562-112 measurements
B.1.526-S477N RBD-SD1	2.39074	2.21709	2.30151	2.32723	2.26579	2.46967	-0.0053001	-0.014882	-0.010989	0.00400109	0.00235048	-0.0143907	-0.0112293	-0.00965251	0.0524816
B.1.526-S477N RBD-SD1	2.40555	2.19996	2.30057	2.4396	2.18357	2.51979	-0.0110563	-0.0111728	0.0016826	-0.00356278	0.00445946	-0.0143907	-0.0112293	-0.00965251	0.0524816
B.1.526-S477N RBD-SD1	2.40401	2.15769	2.34497	2.29887	2.20186	2.45551	-0.0103934	-0.0073703	-0.00973147	0.00234742	0.035661	-0.0143907	-0.0112293	-0.00965251	0.0524816
	Normalized Response/Load
	CR3022	S652-109	A19-46.1	A23-58.1	A19-61.1	B1-182.1	S652-118 IgG	5-7	2-51	5-24	S562-112
B.1.526-S477N RBD-SD1	2.40514	2.23148	2.31274	2.33846	2.27702	2.41719	0.00909057	-0.00522952	-0.0013365	0.0136536	-0.0501311
B.1.526-S477N RBD-SD1	2.41994	2.21435	2.3118	2.45083	2.1948	2.46731	0.00333434	-0.00152027	0.0113351	0.00608973	-0.0480221
B.1.526-S477N RBD-SD1	2.4184	2.17208	2.3562	2.3101	2.21309	2.40303	0.00399725	0.00228221	-7.89603e-05	0.0119999	-0.0168206
	Average normalized reponse
	CR3022	S652-109	A19-46.1	A23-58.1	A19-61.1	B1-182.1	S652-118 IgG	5-7	2-51	5-24	S562-112
B.1.526-S477N RBD-SD1	2.41449	2.20597	2.32691	2.36646	2.2283	2.42918	0.00547405	-0.00148919	0.00330655	0.0105811	-0.0383246
	Load
B.1.526-E484K RBD-SD1 (also B.1.618 RBD-SD1)	2.252	2.2654	2.5245	2.4385	2.4321	2.491	2.2419	2.3998	2.4369	2.3729	2.5755	2.2826	2.4785	2.3827	2.4862
B.1.526-E484K RBD-SD1 (also B.1.618 RBD-SD1)	2.2269	2.2798	2.4341	2.4129	2.4195	2.3762	2.248	2.3614	2.3963	2.3842	2.4896	2.2826	2.4785	2.3827	2.4862
B.1.526-E484K RBD-SD1 (also B.1.618 RBD-SD1)	2.2627	2.3152	2.4624	2.3903	2.3974	2.467	2.2512	2.387	2.3568	2.3082	2.5024	2.2826	2.4785	2.3827	2.4862
	Response
	CR3022	S652-109	A19-46.1	A23-58.1	A19-61.1	B1-182.1	S652-118 IgG	5-7	2-51	5-24	S562-112	1%BSA for CR3022, S652-109, and S652-118 measurements	1%BSA for A19-46.1, A23-58.1 and A19-61.1 measurements	1%BSA for5-7, 2-51, and 5-24 measurements	1%BSA for B1-182.1 and S562-112 measurements
B.1.526-E484K RBD-SD1 (also B.1.618 RBD-SD1)	3.8315	3.7611	4.0853	4.02	3.8715	4.7479	-0.0317	-0.0405	-0.0205	-0.0183	-0.0136	-0.0397	-0.0343	-0.0236	-0.0286
B.1.526-E484K RBD-SD1 (also B.1.618 RBD-SD1)	3.7109	3.7254	3.9064	4.0223	3.7943	4.5819	-0.0352	-0.0358	-0.0262	-0.0233	-0.0049	-0.0397	-0.0343	-0.0236	-0.0286
B.1.526-E484K RBD-SD1 (also B.1.618 RBD-SD1)	3.8496	3.7625	4.0563	4.0143	3.7724	4.6735	-0.029	-0.0282	-0.0235	-0.0198	-0.0043	-0.0397	-0.0343	-0.0236	-0.0286
	Response/Load
	CR3022	S652-109	A19-46.1	A23-58.1	A19-61.1	B1-182.1	S652-118 IgG	5-7	2-51	5-24	S562-112	1%BSA for CR3022, S652-109, and S652-118 measurements	1%BSA for A19-46.1, A23-58.1 and A19-61.1 measurements	1%BSA for5-7, 2-51, and 5-24 measurements	1%BSA for B1-182.1 and S562-112 measurements
B.1.526-E484K RBD-SD1 (also B.1.618 RBD-SD1)	1.70138	1.66024	1.61826	1.64855	1.59183	1.90602	-0.0141398	-0.0168764	-0.00841233	-0.00771208	-0.00528053	-0.0173924	-0.013839	-0.00990473	-0.0115035
B.1.526-E484K RBD-SD1 (also B.1.618 RBD-SD1)	1.6664	1.63409	1.60486	1.667	1.56822	1.92825	-0.0156584	-0.0151605	-0.0109335	-0.00977267	-0.00196819	-0.0173924	-0.013839	-0.00990473	-0.0115035
B.1.526-E484K RBD-SD1 (also B.1.618 RBD-SD1)	1.70133	1.62513	1.6473	1.67941	1.57354	1.89441	-0.012882	-0.011814	-0.00997115	-0.00857811	-0.00171835	-0.0173924	-0.013839	-0.00990473	-0.0115035
	Normalized Response/Load
	CR3022	S652-109	A19-46.1	A23-58.1	A19-61.1	B1-182.1	S652-118 IgG	5-7	2-51	5-24	S562-112
B.1.526-E484K RBD-SD1 (also B.1.618 RBD-SD1)	1.71877	1.67763	1.6321	1.66239	1.60567	1.91753	0.00325266	-0.00697168	0.0014924	0.00219265	0.00622297
B.1.526-E484K RBD-SD1 (also B.1.618 RBD-SD1)	1.68379	1.65148	1.6187	1.68084	1.58206	1.93975	0.00173408	-0.00525577	-0.00102879	0.00013206	0.00953531
B.1.526-E484K RBD-SD1 (also B.1.618 RBD-SD1)	1.71872	1.64252	1.66113	1.69325	1.58738	1.90591	0.00451043	-0.00190926	-6.64174e-05	0.00132662	0.00978515
	Average normalized reponse
	CR3022	S652-109	A19-46.1	A23-58.1	A19-61.1	B1-182.1	S652-118 IgG	5-7	2-51	5-24	S562-112
B.1.526-E484K RBD-SD1 (also B.1.618 RBD-SD1)	1.70709	1.65721	1.63731	1.67883	1.5917	1.92106	0.00316572	-0.00471224	0.000132398	0.00121711	0.00851448
	Load
B.1.617.1 RBD-SD1	1.9098	1.8683	2.1557	2.0047	2.031	1.9874	1.8685	2.0089	1.9772	1.9913	2.1245	1.8284	2.0642	1.9603	1.9954
B.1.617.1 RBD-SD1	1.8793	1.8842	2.0916	2.0254	1.9862	1.9932	1.865	1.9609	1.9701	1.9613	2.0609	1.8284	2.0642	1.9603	1.9954
B.1.617.1 RBD-SD1	1.8702	1.8211	1.9526	2.004	2.0025	1.9874	1.8397	1.9577	1.9594	1.9858	1.1463	1.8284	2.0642	1.9603	1.9954
	Response
	CR3022	S652-109	A19-46.1	A23-58.1	A19-61.1	B1-182.1	S652-118 IgG	5-7	2-51	5-24	S562-112	1%BSA for CR3022, S652-109, and S652-118 measurements	1%BSA for A19-46.1, A23-58.1 and A19-61.1 measurements	1%BSA for5-7, 2-51, and 5-24 measurements	1%BSA for B1-182.1 and S562-112 measurements
B.1.617.1 RBD-SD1	3.5419	3.2516	0.0144	3.6354	3.4051	4.1076	-0.0225	-0.0208	-0.0041	-0.0089	0.0114	-0.023	-0.0173	-0.0103	-0.0354
B.1.617.1 RBD-SD1	3.4836	3.2639	0.0113	3.6472	3.3487	4.1112	-0.0156	-0.0233	-0.0085	-0.0036	0.0097	-0.023	-0.0173	-0.0103	-0.0354
B.1.617.1 RBD-SD1	3.4636	3.1766	0.2774	3.6177	3.3665	4.0565	-0.0186	-0.0118	-0.0059	-0.0067	0.0346	-0.023	-0.0173	-0.0103	-0.0354
	Response/Load
	CR3022	S652-109	A19-46.1	A23-58.1	A19-61.1	B1-182.1	S652-118 IgG	5-7	2-51	5-24	S562-112	1%BSA for CR3022, S652-109, and S652-118 measurements	1%BSA for A19-46.1, A23-58.1 and A19-61.1 measurements	1%BSA for5-7, 2-51, and 5-24 measurements	1%BSA for B1-182.1 and S562-112 measurements
B.1.617.1 RBD-SD1	1.85459	1.74041	0.00667996	1.81344	1.67656	2.06682	-0.0120417	-0.0103539	-0.00207364	-0.00446944	0.00536597	-0.0125793	-0.00838097	-0.0052543	-0.0177408
B.1.617.1 RBD-SD1	1.85367	1.73225	0.00540256	1.80073	1.68598	2.06261	-0.00836461	-0.0118823	-0.0043145	-0.00183552	0.00470668	-0.0125793	-0.00838097	-0.0052543	-0.0177408
B.1.617.1 RBD-SD1	1.85199	1.74433	0.142067	1.80524	1.68115	2.04111	-0.0101103	-0.00602748	-0.00301113	-0.00337396	0.0301841	-0.0125793	-0.00838097	-0.0052543	-0.0177408
	Normalized Response/Load
	CR3022	S652-109	A19-46.1	A23-58.1	A19-61.1	B1-182.1	S652-118 IgG	5-7	2-51	5-24	S562-112
B.1.617.1 RBD-SD1	1.86717	1.75299	0.0150609	1.82182	1.68494	2.08456	0.00053756	-0.00509963	0.00318066	0.000784856	0.0231068
B.1.617.1 RBD-SD1	1.86625	1.74483	0.0137835	1.80911	1.69436	2.08035	0.00421469	-0.006628	0.000939796	0.00341878	0.0224475
B.1.617.1 RBD-SD1	1.86457	1.75691	0.150448	1.81362	1.68953	2.05885	0.00246896	-0.000773183	0.00224317	0.00188034	0.0479249
	Average normalized reponse
	CR3022	S652-109	A19-46.1	A23-58.1	A19-61.1	B1-182.1	S652-118 IgG	5-7	2-51	5-24	S562-112
B.1.617.1 RBD-SD1	1.866	1.75157	0.0597641	1.81485	1.68961	2.07459	0.00240707	-0.00416694	0.00212121	0.00202799	0.0311597
	Load
B.1.617.2 RBD-SD1	1.2608	1.2454	1.4218	1.3813	1.3497	1.3322	1.2339	1.324	1.3045	1.2917	1.4081	1.2489	1.4319	1.3221	1.269
B.1.617.2 RBD-SD1	1.2244	1.2684	1.3739	1.3677	1.3478	1.2494	1.2266	1.288	1.3107	1.322	1.3351	1.2489	1.4319	1.3221	1.269
B.1.617.2 RBD-SD1	1.2347	1.277	1.192	1.366	1.3606	1.2972	1.2543	1.2782	1.3278	1.2968	1.2211	1.2489	1.4319	1.3221	1.269
	Response
	CR3022	S652-109	A19-46.1	A23-58.1	A19-61.1	B1-182.1	S652-118 IgG	5-7	2-51	5-24	S562-112	1%BSA for CR3022, S652-109, and S652-118 measurements	1%BSA for A19-46.1, A23-58.1 and A19-61.1 measurements	1%BSA for5-7, 2-51, and 5-24 measurements	1%BSA for B1-182.1 and S562-112 measurements
B.1.617.2 RBD-SD1	2.6371	2.3905	0.0185	2.8149	2.5485	3.0245	-0.0052	-0.009	-0.0023	-0.0005	0.0154	-0.0063	-0.0049	-0.0003	0.0097
B.1.617.2 RBD-SD1	2.5824	2.4359	0.0163	2.7701	2.542	2.8306	-0.0111	-0.006	0.0024	-0.0019	0.0173	-0.0063	-0.0049	-0.0003	0.0097
B.1.617.2 RBD-SD1	2.5975	2.4416	0.2703	2.7378	2.6435	2.8975	-0.0012	-0.0073	-0.0002	0.0031	0.0237	-0.0063	-0.0049	-0.0003	0.0097
	Response/Load
	CR3022	S652-109	A19-46.1	A23-58.1	A19-61.1	B1-182.1	S652-118 IgG	5-7	2-51	5-24	S562-112	1%BSA for CR3022, S652-109, and S652-118 measurements	1%BSA for A19-46.1, A23-58.1 and A19-61.1 measurements	1%BSA for5-7, 2-51, and 5-24 measurements	1%BSA for B1-182.1 and S562-112 measurements
B.1.617.2 RBD-SD1	2.09161	1.91946	0.0130117	2.03786	1.8882	2.2703	-0.00421428	-0.00679758	-0.00176313	-0.000387087	0.0109367	-0.00504444	-0.00342203	-0.000226912	0.00764381
B.1.617.2 RBD-SD1	2.10911	1.92045	0.011864	2.02537	1.88604	2.26557	-0.0090494	-0.00465839	0.00183108	-0.00143722	0.0129578	-0.00504444	-0.00342203	-0.000226912	0.00764381
B.1.617.2 RBD-SD1	2.10375	1.91198	0.226762	2.00425	1.94289	2.23366	-0.000956709	-0.00571116	-0.000150625	0.0023905	0.0194087	-0.00504444	-0.00342203	-0.000226912	0.00764381
	Normalized Response/Load
	CR3022	S652-109	A19-46.1	A23-58.1	A19-61.1	B1-182.1	S652-118 IgG	5-7	2-51	5-24	S562-112
B.1.617.2 RBD-SD1	2.09665	1.92451	0.0164337	2.04128	1.89162	2.26266	0.000830159	-0.00657067	-0.00153622	-0.000160175	0.00329291
B.1.617.2 RBD-SD1	2.11416	1.9255	0.0152861	2.02879	1.88946	2.25792	-0.00400497	-0.00443147	0.00205799	-0.0012103	0.00531402
B.1.617.2 RBD-SD1	2.10879	1.91703	0.230184	2.00767	1.94631	2.22601	0.00408773	-0.00548424	7.62866e-05	0.00261741	0.0117649
	Average normalized reponse
	CR3022	S652-109	A19-46.1	A23-58.1	A19-61.1	B1-182.1	S652-118 IgG	5-7	2-51	5-24	S562-112
B.1.617.2 RBD-SD1	2.10654	1.92234	0.0873012	2.02592	1.90913	2.24887	0.000304308	-0.00549546	0.000199355	0.000415644	0.00679061
	Load
AY.1 RBD-SD1	1.0228	1.0658	1.1496	1.1606	1.1379	0.7368	1.0253	1.0781	1.0964	1.0631	1.1707	1.0281	1.1626	1.0429	1.1224
AY.1 RBD-SD1	1.0435	1.0602	1.1623	1.1263	1.1167	1.1055	1.0162	1.061	1.0693	1.0485	1.144	1.0281	1.1626	1.0429	1.1224
AY.1 RBD-SD1	1.0557	1.0606	1.1457	1.1383	1.1324	1.1097	1.018	1.0705	1.099	1.0725	0.9996	1.0281	1.1626	1.0429	1.1224
	Response
	CR3022	S652-109	A19-46.1	A23-58.1	A19-61.1	B1-182.1	S652-118 IgG	5-7	2-51	5-24	S562-112	1%BSA for CR3022, S652-109, and S652-118 measurements	1%BSA for A19-46.1, A23-58.1 and A19-61.1 measurements	1%BSA for5-7, 2-51, and 5-24 measurements	1%BSA for B1-182.1 and S562-112 measurements
AY.1 RBD-SD1	2.4121	2.279	0.0126	2.5998	2.448	1.9022	-0.0113	-0.0166	0	0.0002	0.0217	-0.0084	-0.002	-0.0064	-0.0006
AY.1 RBD-SD1	2.4656	2.2596	0.0204	2.5146	2.3777	2.6404	-0.0071	-0.0065	0.0051	-0.0023	0.02	-0.0084	-0.002	-0.0064	-0.0006
AY.1 RBD-SD1	2.4624	2.2683	0.1275	2.5272	2.3948	2.6442	-0.0092	-0.0058	0.0027	0.0015	0.0044	-0.0084	-0.002	-0.0064	-0.0006
	Response/Load
	CR3022	S652-109	A19-46.1	A23-58.1	A19-61.1	B1-182.1	S652-118 IgG	5-7	2-51	5-24	S562-112	1%BSA for CR3022, S652-109, and S652-118 measurements	1%BSA for A19-46.1, A23-58.1 and A19-61.1 measurements	1%BSA for5-7, 2-51, and 5-24 measurements	1%BSA for B1-182.1 and S562-112 measurements
AY.1 RBD-SD1	2.35833	2.1383	0.0109603	2.24005	2.15133	2.5817	-0.0110212	-0.0153975	0	0.000188129	0.0185359	-0.00817041	-0.00172028	-0.00613673	-0.000534569
AY.1 RBD-SD1	2.36282	2.1313	0.0175514	2.23262	2.12922	2.38842	-0.00698681	-0.0061263	0.00476948	-0.00219361	0.0174825	-0.00817041	-0.00172028	-0.00613673	-0.000534569
AY.1 RBD-SD1	2.33248	2.1387	0.111286	2.22015	2.1148	2.38281	-0.00903733	-0.00541803	0.00245678	0.0013986	0.00440176	-0.00817041	-0.00172028	-0.00613673	-0.000534569
	Normalized Response/Load
	CR3022	S652-109	A19-46.1	A23-58.1	A19-61.1	B1-182.1	S652-118 IgG	5-7	2-51	5-24	S562-112
AY.1 RBD-SD1	2.3665	2.14647	0.0126806	2.24177	2.15305	2.58224	-0.00285075	-0.00926072	0.00613673	0.00632486	0.0190705
AY.1 RBD-SD1	2.37099	2.13947	0.0192717	2.23434	2.13094	2.38896	0.0011836	1.04382e-05	0.0109062	0.00394312	0.0180171
AY.1 RBD-SD1	2.34065	2.14687	0.113006	2.22187	2.11652	2.38334	-0.000866917	0.000718705	0.00859351	0.00753534	0.00493633
	Average normalized reponse
	CR3022	S652-109	A19-46.1	A23-58.1	A19-61.1	B1-182.1	S652-118 IgG	5-7	2-51	5-24	S562-112
AY.1 RBD-SD1	2.35938	2.14427	0.0483194	2.23266	2.1335	2.45151	-0.000844691	-0.00284386	0.00854549	0.00593444	0.014008
	Load
C.37 RBDSD1	1.1277	1.1083	1.092	1.1006	1.0996	0.9749	1.1433	0.9096	1.0929	1.0733	1.1465	1.0678
C.37 RBDSD1	1.116	1.0647	1.0732	1.1636	1.1136	1.0995	1.1268	1.0866	1.1004	1.0406	1.1274	0.8684
C.37 RBDSD1	1.1583	1.161	1.1409	1.1429	0.8622	1.1378	1.0768	0.9666	1.1388	1.1195	1.1471	1.0391
	Response
	CR3022	S652-109	A19-46.1	A23-58.1	A19-61.1	B1-182.1	S652-118 IgG	5-7	2-51	5-24	S562-112	1%BSA
C.37 RBDSD1	2.9165	2.6333	-0.0062	2.7763	2.7849	2.4253	0.011	-0.0094	0.0046	-0.0054	0.0313	-0.0129
C.37 RBDSD1	2.8717	2.4906	-0.0172	2.5992	2.7588	2.7897	-0.0008	-0.0081	-0.0004	-0.0031	0.0182	-0.0399
C.37 RBDSD1	2.9899	2.7288	-0.006	2.9138	2.0357	2.913	-0.005	0.008	0.0039	-0.0064	0.0253	-0.0147
	Response/Load
	CR3022	S652-109	A19-46.1	A23-58.1	A19-61.1	B1-182.1	S652-118 IgG	5-7	2-51	5-24	S562-112	1%BSA
C.37 RBDSD1	2.58624	2.37598	-0.00567766	2.52253	2.53265	2.48774	0.00962127	-0.0103342	0.00420899	-0.00503121	0.0273005	-0.0120809
C.37 RBDSD1	2.57321	2.33925	-0.0160268	2.23376	2.47737	2.53724	-0.000709975	-0.00745445	-0.000363504	-0.00297905	0.0161433	-0.0459466
C.37 RBDSD1	2.58128	2.35039	-0.00525901	2.54948	2.36105	2.5602	-0.00464339	0.00827643	0.00342466	-0.00571684	0.0220556	-0.0141469
	Normalized Response/Load
	CR3022	S652-109	A19-46.1	A23-58.1	A19-61.1	B1-182.1	S652-118 IgG	5-7	2-51	5-24	S562-112
C.37 RBDSD1	2.59832	2.38806	0.00640326	2.53461	2.54473	2.49982	0.0217022	0.0017467	0.0162899	0.0070497	0.0393814
C.37 RBDSD1	2.61915	2.3852	0.0299197	2.2797	2.52332	2.58319	0.0452366	0.0384921	0.0455831	0.0429675	0.0620899
C.37 RBDSD1	2.59543	2.36453	0.00888785	2.56363	2.3752	2.57435	0.00950347	0.0224233	0.0175715	0.00843002	0.0362025
	Average normalized reponse
	CR3022	S652-109	A19-46.1	A23-58.1	A19-61.1	B1-182.1	S652-118 IgG	5-7	2-51	5-24	S562-112
C.37 RBDSD1	2.6043	2.37926	0.0150703	2.45931	2.48108	2.55245	0.0254807	0.0208874	0.0264815	0.0194824	0.0458913
	Load
B.1.621 RBDSD1	1.5528	1.5664	1.5685	1.6268	1.5958	1.5921	1.5696	1.5843	1.595	1.6388	1.6053	1.5574
B.1.621 RBDSD1	1.5694	1.5717	1.5488	1.545	1.4844	1.5221	1.5649	1.5633	1.6117	1.5783	1.6145	1.5778
B.1.621 RBDSD1	1.5797	1.5582	1.5351	1.5791	1.5121	1.4799	1.5668	1.4771	1.5922	1.5776	1.6052	1.5454
	Response
	CR3022	S652-109	A19-46.1	A23-58.1	A19-61.1	B1-182.1	S652-118 IgG	5-7	2-51	5-24	S562-112	1%BSA
B.1.621 RBDSD1	3.2528	2.9965	3.3082	3.2938	3.133	3.3988	0.0262	0.0318	0.0229	0.0209	0.0562	-0.0057
B.1.621 RBDSD1	3.3457	3.0794	3.2352	3.1139	3.1319	3.2917	0.0299	0.0201	0.0118	0.0093	0.0423	-0.0103
B.1.621 RBDSD1	3.3956	3.0746	3.2815	3.2712	3.0097	3.0112	0.0229	0.0256	0.0209	0.0103	0.0489	-0.0043
	Response/Load
	CR3022	S652-109	A19-46.1	A23-58.1	A19-61.1	B1-182.1	S652-118 IgG	5-7	2-51	5-24	S562-112	1%BSA
B.1.621 RBDSD1	2.0948	1.91299	2.10915	2.02471	1.96328	2.13479	0.0166922	0.020072	0.0143574	0.0127532	0.035009	-0.00365995
B.1.621 RBDSD1	2.13183	1.95928	2.08884	2.01547	2.10988	2.1626	0.0191067	0.0128574	0.00732146	0.00589242	0.0262001	-0.00652808
B.1.621 RBDSD1	2.14952	1.97317	2.13765	2.07156	1.99041	2.03473	0.0146158	0.0173313	0.0131265	0.0065289	0.0304635	-0.00278245
	Normalized Response/Load
	CR3022	S652-109	A19-46.1	A23-58.1	A19-61.1	B1-182.1	S652-118 IgG	5-7	2-51	5-24	S562-112
B.1.621 RBDSD1	2.09846	1.91665	2.11281	2.02837	1.96694	2.13845	0.0203521	0.0237319	0.0180173	0.0164132	0.038669
B.1.621 RBDSD1	2.13836	1.96581	2.09537	2.022	2.1164	2.16913	0.0256347	0.0193855	0.0138495	0.0124205	0.0327281
B.1.621 RBDSD1	2.1523	1.97596	2.14043	2.07434	1.99319	2.03751	0.0173982	0.0201137	0.0159089	0.00931136	0.0332459
	Average normalized reponse
	CR3022	S652-109	A19-46.1	A23-58.1	A19-61.1	B1-182.1	S652-118 IgG	5-7	2-51	5-24	S562-112
B.1.621 RBDSD1	2.12971	1.9528	2.1162	2.04157	2.02551	2.11503	0.0211284	0.021077	0.0159253	0.012715	0.034881
	Load
B.1.1.529 RBDSD1	1.4358	1.4695	1.5623	1.5041	1.5936	1.522	1.5497	1.3361	1.3892	1.5341	1.5091	1.5052
B.1.1.529 RBDSD1	1.5066	1.1353	1.5203	1.4998	1.5868	1.5131	1.5089	1.4934	1.5282	1.4158	1.512	1.4826
B.1.1.529 RBDSD1	1.5002	1.4956	1.5243	1.484	1.5687	1.3433	1.4835	1.3118	1.5179	1.492	1.5148	1.4882
	Response
	CR3022	S652-109	A19-46.1	A23-58.1	A19-61.1	B1-182.1	S652-118 IgG	5-7	2-51	5-24	S562-112	1%BSA
B.1.1.529 RBDSD1	2.4058	2.4241	2.7728	2.0809	0.7192	2.1433	0.0903	0.0211	0.0072	-0.0083	0.3545	-0.0152
B.1.1.529 RBDSD1	2.6008	2.2284	2.6991	2.0158	0.6966	2.0705	0.0821	0.0476	0.0203	-0.0039	0.3369	-0.0167
B.1.1.529 RBDSD1	2.6771	2.5174	2.7405	2.0833	0.7057	1.7272	0.0862	0.0667	0.0219	-0.0018	0.3408	-0.0194
	Response/Load
	CR3022	S652-109	A19-46.1	A23-58.1	A19-61.1	B1-182.1	S652-118 IgG	5-7	2-51	5-24	S562-112	1%BSA
B.1.1.529 RBDSD1	1.67558	1.64961	1.77482	1.38349	0.451305	1.40821	0.0582693	0.0157922	0.00518284	-0.00541034	0.234908	-0.0100983
B.1.1.529 RBDSD1	1.72627	1.96283	1.77537	1.34405	0.438997	1.36838	0.0544105	0.0318736	0.0132836	-0.00275463	0.222817	-0.011264
B.1.1.529 RBDSD1	1.7845	1.6832	1.79787	1.40384	0.449863	1.28579	0.0581058	0.0508462	0.0144278	-0.00120643	0.22498	-0.0130359
	Normalized Response/Load
	CR3022	S652-109	A19-46.1	A23-58.1	A19-61.1	B1-182.1	S652-118 IgG	5-7	2-51	5-24	S562-112
B.1.1.529 RBDSD1	1.68568	1.65971	1.78492	1.39358	0.461404	1.41831	0.0683677	0.0258906	0.0152812	0.00468799	0.245007
B.1.1.529 RBDSD1	1.73754	1.97409	1.78664	1.35531	0.450261	1.37965	0.0656745	0.0431376	0.0245476	0.00850937	0.234081
B.1.1.529 RBDSD1	1.79753	1.69624	1.81091	1.41688	0.462899	1.29882	0.0711417	0.063882	0.0274637	0.0118294	0.238016
	Average normalized reponse
	CR3022	S652-109	A19-46.1	A23-58.1	A19-61.1	B1-182.1	S652-118 IgG	5-7	2-51	5-24	S562-112
B.1.1.529 RBDSD1	1.74025	1.77668	1.79416	1.38859	0.458188	1.36559	0.0683946	0.0443034	0.0224308	0.00834227	0.239035
